# Supplementary material for: Attitudes of the Ecuadorian University Community Toward Genetically Modified Organisms
Source: Front Bioeng Biotechnol. 2022 Feb 18;9:801891. doi: 10.3389/fbioe.2021.801891 (PMC8894883; doi:10.3389/fbioe.2021.801891)
Supplement: Supplementary file 3 [file DataSheet3.xlsx]

## Sheet: Respuestas de formulario 1
Marca temporal	Confirmo que estoy de acuerdo en participar en la investigación y responder el cuestionario	Edad (años)	Sexo	Lugar de residencia	Nivel educativo	El ingreso económico familiar en USD es	Ocupación actual	Alimento de mayor consumo (marque uno)	Gastos en alimentación por mes	Área del conocimiento donde trabaja	Área de formación académica en pregrado (estudios universitarios de tercer nivel) y posgrado (estudios universitarios de 4to nivel)	Religión de práctica	Tengo preocupaciones por el cuidado del medio ambiente ( Entre 1 Nada --- 5 Mucho)	Mi nivel de conocimiento sobre OGM es:	Ia	Ib	Ic	Id	Ie	If	Ig	Ih	Ii	Ij	Ik	Il	Im	In	Io	Ip	IIa	IIb	IIc	IId	IIe	IIf	IIIa	IIIb	IIIc	IIId	IIIe	IIIf	IV-1	IV-2	IV-3	IV-4	IV-5	IV-6	IV-7
2020-12-08 10:57:16	Si	23	2	2	3	1	1	4	1	2	1	6	5	2	4	4	3	4	4	4	3	4	4	3	4	4	4	4	3	3	3	3	4	2	2	2	4	4	3	4	4	3	3	1	2	1	4	2	1
2020-12-08 13:35:55	Si	27	1	1	3	1	1	1	1	2	2	1	4	1	3	3	3	3	3	3	3	3	3	3	3	3	3	3	3	3	3	3	3	3	3	3	3	3	3	3	3	3	2	5	5	5	5	5	5
2020-12-08 14:11:42	Si	19	1	2	3	1	1	3	1	1	1	1	4	2	5	3	2	3	3	3	3	3	3	4	5	3	5	2	3	2	2	3	3	2	1	2	3	2	3	2	2	3	2	1	5	5	5	3	5
2020-12-08 14:53:13	Si	35	2	2	3	1	1	4	1	1	2	2	5	1	4	5	3	5	5	5	3	3	3	3	3	3	3	3	3	3	3		3	3		3	3	3	3	3	3	3	2	5	2	1	5	3	5
2020-12-08 18:12:37	Si	25	1	2	3	1	1	4	2	1	2	1	4	2	5	5	4	3	5	5	5	3	4	2	4	5	5	4	2	5	4	3		1	1	2	4	5	5	4	4	5	3	4	1	1	4	1	4
2020-12-08 19:03:09	Si	21	1	1	3	3	1	4	2	1	2	1	4	2	3	5	5	5	4	5	3	3	4	3	5	2	4	4	3	4	3	2	2	1	2	2	4	5	3	3	3	3	3	4	2	1	5	1	1
2020-12-08 20:05:53	Si	22	2	1	3	2	1	4	2	2	1	1	5	1	1	1	1	1	1	1	1	1	1	1	1	1	1	1	1	1	1	1	1	1	1	1	1	1	1		1	1	4	5	5	5	5	5	5
2020-12-08 20:14:47	Si	21	2	1	3	2	1	2	1	1	2	1	4	2	4	3	3	3	3	3	3	3	3	3	3	3	3	3	3	3	4	3	3	3	3	3	3	3	3	3	3	3	3	1	5	5	5	2	5
2020-12-08 20:36:15	Si	22	1	1	3	2	1	4	2	1	2	1	5	2	3	3	4	5	3	4	3	3	4	3	4	5	5	3	2	3	3	3	3	1	1	4	4	5	2	2	3	3	3	5	1	5	5	1	5
2020-12-08 21:07:52	Si	21	2	1	3	2	1	4	1	1	3	5	4	2	1	2	2	2	2	2	2	2	2	2	2	2	2	2	2	2	2	2	2	2	2	2	2	2	2	2	2	2	1	1	5	5	1	3	5
2020-12-08 21:22:18	Si	22	1	1	3	1	1	3	1	2	2	6	5	1	3	3	3	3	3	3	3	3	3	3	3	3	3	3	3	3	4	3	1	1	1	1	3	3	3	3	3	3	4	5	5	5	5	5	5
2020-12-08 21:29:39	Si	22	1	1	3	1	1	4	2	2	2	1	4	3	3	4	5	5	5	5	4	4	5	4	5	5	5	5	3	5	3	3	5	3	3	4	5	5	4	4	4	4	3	4	2	1	5	1	5
2020-12-08 22:46:31	Si	23	2	2	3	1	1	4	1	1	1	1	4	1	3	2	2	2	1	1	1	1	1	1	1	1		1	1	1	3	3	2	2	1	1	2	2	2	2	3	3	3	5	5	5	5	5	5
2020-12-08 23:56:45	Si	28	2	1	3	3	1	2	2	1	1	5	4	1	3	3	3	3	3	3	3	3	3	3	3	3	3	3	3		2	2	2	2	3	3	2	5	3	3	4	4	4	5	1	5	5	5	5
2020-12-09 01:50:33	Si	22	1	2	3	1	1	2	2	2	2	1	4	1	5	5	5	5	3	4	2	3	4	4	5	5	5	3	4	4	5	4	3	3	1	2	3	3	3	3	3	3	2	1	1	1	4	3	5
2020-12-09 06:20:46	Si	22	2	1	3	2	1	4	2	2	1	1	5	1	1	1	1	1	1	1	1	1	1	1	1	1	1	1	1	1	1	1	1	1	1	1	1	1	1		1	1	4	5	5	5	5	5	5
2020-12-09 07:22:00	Si	34	1	2	3	2	1	3	2	2	2	1	5	2	3	4	4	4	3	5	2	1	4	3	5	5	5	5	3	5	3	3	5	3	3	5	5	5	4	3	5	3	2	1	2	1	1	2	5
2020-12-09 08:47:12	Si	19	2	2	3	1	1	4	1	1	1	1	5	1	1	3	3	4	4	4	3	3	3	3	5	5	3	5	3	3	5	5	2	2	1	1	5	5	5	5	5	5	2	1	2	3	5	2	5
2020-12-09 11:05:32	Si	23	2	1	3	1	1	4	2	5	5	1	3	2	2	3	5	5	3	5	1	1	5	3	5	4	5	3	2	5	3	3	2	1	1	4	4	5	1	3	3	1	3	4	4	5	5	4	5
2020-12-09 18:20:36	Si	22	1	1	3	1	1	4	1	1	2	1	4	1	3	1	1	3	1	1	1	1	3	2	5	5	2	3	1	2	3	2	1	1	1	1	3	2	1	1	1	1	4	5	5	5	5	5	5
2020-12-09 18:25:10	Si	21	1	1	3	1	1	4	1	1	2	1	4	1	3	1	1	3	1	1	1	1	3	2	5	5	2	3	1	2	4	2	1	1	1	1	3	2	1	1	1	1	4	1	1	5	5	5	5
2020-12-09 19:01:24	Si	23	2	1	3	1	1	4	2	1	2	1	5	2	3	4	4	3	4	4	5	5	5	5	3	1	5	5	3	4	5	5	5	2	1	4	5	4	4	4	4	4	3	4	1	4	4	3	5
2020-12-09 19:14:25	Si	24	2	2	3	2	1	2	3	2	1	1	4	2	3	3	3	4	4		4	3	4	4	3	3	4	4	3	3	5	4	4	3	4	4	4	4	4	3	4	4	1	1	1	1	5	5	5
2020-12-09 20:02:09	Si	32	1	2	3	1	1	4	2	1	3	1	4	2	2	3	4	4	2	3	1	2	3	3	3	3	4	4	3	5	3	1	2	3	1	1	2	2	2	2	2	2	4	4	2	1	5	5	5
2020-12-09 20:54:04	Si	23	1	2	3	1	1	4	1	2	1	6	5	2	5	1	5	5	1	2	1	1	1	1	5	5	5	1	3	5	2	2	1	1	1	5	1	1	1	1	1	5	3	5	5	5	5	5	5
2020-12-09 22:20:34	Si	27	1	2	3	1	1	4	1	2	2	1	5	1	1	1	1	5	2	2	1	1	1	1	3	5	2	1	1	1	1	1	1	1	2	1	5	2	1	2	2	2	2	5	1	5	5	5	5
2020-12-09 22:21:11	Si	27	1	2	3	1	1	4	1	2	2	1	5	1	1	1	1	5	2	2	1	1	1	1	3	5	2	1	1	1	1	1	1	1	2	1	5	2	1	2	2	2	2	5	1	5	5	5	5
2020-12-09 22:46:09	Si	20	2	1	3	1	1	2	2	1	1	2	4	1	3	5	4	5	4	4	1		4		4	5	5	1	1	3	4	5	1	2	1	1	2	3	2	4	2	5	2	3	1	3	5	1	5
2020-12-09 23:01:49	Si	21	2	1	3	1	1	4	1	2	1	6	5	2	4	4	4	5	3	4	3	2	5	4	5	5	4	2	2	5	2	2	4	2	2	4	4	4	3	3	4	3	3	4	4	1	5	4	5
2020-12-09 23:16:35	Si	41	2	1	3	1	4	4	2	1	1	2	5	2	4	3	3	4	4	4	3	4	5	2	4	2	5	3	2	4	4	4	3	1	1	3	4	3	2	2	3	4	2	4	2	1	5	2	1
2020-12-09 23:25:39	Si	23	2	1	3	1	1	4	2	1	2	1	5	2	3	4	4	3	4	4	5	5	5	5	3	1	5	5	3	4	5	5	5	2	1	4	5	4	4	4	4	4	3	4	1	4	4	3	5
2020-12-09 23:30:03	Si	21	1	1	3	2	1	2	1	1	1	6	5	2	3	3	3	3	3	3	3	3	3	3	3	3	3	3	3	3	3	3	3	3	3	3	3	3	3	3	3	3	4	5	5	5	5	5	5
2020-12-09 23:30:06	Si	21	1	1	3	2	1	2	1	1	1	6	5	2	3	3	3	3	3	3	3	3	3	3	3	3	3	3	3	3	3	3	3	3	3	3	3	3	3	3	3	3	4	5	5	5	5	5	5
2020-12-09 23:30:10	Si	21	1	1	3	2	1	2	1	1	1	6	5	2	3	3	3	3	3	3	3	3	3	3	3	3	3	3	3	3	3	3	3	3	3	3	3	3	3	3	3	3	4	5	5	5	5	5	5
2020-12-09 23:59:59	Si	23	1	1	3	1	1	2	2	1	2	1	3	1	3	1	2	3	1	3	1	2	2	2	2	4	3	3	1	2	3	3	3	2	2	3	2	2	1	1	1	1	2	4	1	5	5	1	5
2020-12-10 00:44:31	Si	27	2	1	3	3	1	4	2	5	5	6	5	1	3	3	2	4	2	3	2	1	3	4	3	4	4	1	1	3	1	1	3	1	3	5	1	2	1	1	1		3	3	2	1	5	1	4
2020-12-10 11:49:30	Si	25	1	2	3	1	1	4	1	1	3	1	5	2	5	5	5	5	1	1	5	1	1	5	5	5		1	1	5	1	1	1	1	1	5	1	1	1	1	1	1	2	4	1	2	5	1	1
2020-12-10 13:20:59	Si	19	1	1	3	1	1	4	1	1	1	1	4	2	3	2	3	3	3	2	4	3	3	2	3	2	3	3	3	3	3	3		3	3	4	3	2	4	3	2	3	3	4	5	5	5	2	5
2020-12-10 19:03:13	Si	20	1	1	3	1	1	4	1	1	5	5	5	2	3	3	4	4	3		3	3	3	3	3	3	3	3	3	3	3	3	3	3	3	3	3	3	3	3	3	3	2	1	5	5	5		5
2020-12-10 20:35:40	Si	18	2	1	3	1	1	2	1	1	2	1	4	1	4	4	4	5	2	3	2	1	3	2	2	1	4	3	2	5	5	4	1	1	1	1	4	3	3	1		3	3	5	5	5	5	4	5
2020-12-12 09:56:46	Si	19	1	2	3	1	1	4	2	1	1	1	4	1	3	3	3	3	3	3	3	3	3	3	3	3	3	3	3	3	3	3	3	3	3	3	3	3	3	3	4	4	4	5	5	5	5	5	5
2020-12-13 03:47:25	Si	21	2	1	3	2	1	4	1	1	1	1	4	2	2	5	3	5	4	5	2	3	4	4	4	2	3	4	2	5	4	3	2	1	1	2	5	4	2	1	4	5	3	4	2	3	5	4	3
2020-12-14 08:20:04	Si	19	1	2	3	1	1	3	1	1	2	1	5	2	5	1	3	4	4		3	3	4	4	3	4	3	4	3	3	3	4	3	4	3	3	3	4	4	4	3	4	3	1	2	1	3	4	2
2020-12-14 19:54:25	Si	21	1	1	3	1	1	4	2	2	2	1	5	2	5	5	2	3	2	2	1	1	1	2	5	5	4	2	1	3	3	3	4	2	2	3	1	1	1	2	2	4	3	4	5	5	5	3	5
2020-12-15 09:06:01	Si	18	2	1	3	2	1	1	2	1	1	1	4	2	3	4	3	4	4	3	2	3	3	4	3	3	3	3	3	3	3	3	3	3	3	3	3	3	3	3	3	3	1	4	5	5	5	5	5
2020-12-19 14:31:55	Si	19	1	1	3	1	1	4	2	1	1	6	4	2	1	3	3	3	3	3	1	3	2	3	3	3	3	3	3	3	3	3	3	3	3	3	3	3	3	3	3	3	2	4	2	3	5	1	5
2020-12-19 14:33:26	Si	24	1	1	3	1	1	3	1	5	1	1	3	2	1	5	3	3	3	3	3	3	3	3	3	3	3	3	3	3	3	3	3	3	3		3	3	3	3	3	3	1	4	2	2	1	3	1
2020-12-19 14:52:29	Si	19	1	2	3	2	1	2	1	1	2	1	4	2	3	2	3	4	3	4	3	4	3	4	5	4	3	4	4	4	3	3	2	3		4	3	3	3	4	4	4	3	4	1	1	5	1	3
2020-12-19 15:07:21	Si	21	2	1	3	1	1	2	2	1	2	6	4	2	5	1	5	5	3	5	3	4	5	3	5	5	5	5	5	5	5	5	4	3	4	4	5	5	4	4	5	5	2	4	1	1	5	2	5
2020-12-19 15:12:12	Si	20	1	1	3	1	1	4	1	1	1	1	3	2	3	4	3	3	3	3	3	3	3	3	3	3	3	3	3	3	3	3	3	3	3	4	4	4	4	4	4	4	2	1	2	3	5	1	5
2020-12-19 15:14:32	Si	20	1	1	3	2	1	4	2	1	2	1	3	2	3	3	1	5	1	1	1	1	3	3	5	5	5	1	1	5	3	1	2	1	1	2	3	1	1	1	1	1	2	4	2	5	5	2	5
2020-12-19 15:15:54	Si	20	2	1	3	1	1	4	1	1	1	5	4	2	5	4	5	4	5	5	3	5	4	3	5	2	4	5	1		5	5	1	1	1	3	2	5	5	4	5	4	3	4	2	4	5	3	5
2020-12-19 15:54:30	Si	24	2	1	3	2	1	4	3	2	1	6	5	1	1	5	3	4	4	5	3	4	3	3	5	3	4	4		4	4	3	4	4	4	3	4	4	4	4	4	5	3	4	5	2	5	2	5
2020-12-19 16:08:59	Si	22	1	1	3	1	1	4	1	2	2	1	5	2	3	5	2	5	4	4	4	2	3	2	5	5	4	3	3	3	3	2	4	1	1	3	4	5	2	2	2	4	2	4	2	2	4	1	1
2020-12-19 16:14:03	Si	25	1	1	3	1	1	4	1	2	2	1	4	2	5	4	4	4	4	4	3	4	4	3	4	4	4	4	5	4	5	5	4	3	3	3	5	5	4	4	4	4	3	4	1	2	5	2	1
2020-12-19 16:14:31	Si	32	2	1	3	2	1	4	2	2	2	1	5	2	3	3	3	3	2	2	2	3	2	2	2	4	4	2	2	4	3	3	2	3	2	3	1	2	1	1	1	1	3	5	1	5	4	3	5
2020-12-19 17:14:11	Si	24	1	1	3	1	1	3	1	1	2	2	2	2	5	5	1	5	5	5	5	5	5	5	5	5	5	5	5	5	5	5	5	5	1	5	5	5	5	5	5	5	2	4	1	1	4	2	1
2020-12-19 18:03:16	Si	18	1	2	3	1	1	4	2	2	2	1	5	2	3	3	3	3	3	3	3	3	3	3	4	3	3	3	3	3	3	3	3	3	3	3	3	3	3	3	3	3	2	4	1	1	5	1	5
2020-12-19 22:33:08	Si	25	1	1	3	1	1	4	1	1	1	2	4	1	4	3	3	2	2	2	2	2	2	2	2	2	2	2	2	3	3	3	3	3	3	3	3	2	3	2	2	3	1	2	4	5	5	1	3
2020-12-19 22:48:41	Si	26	1	2	3	1	1	4	2	1	2	2	5	2	4	3	4	4	3	3	4	3	4	3	3	3	3	3	3	3	3	3	3	3	3	2	4	4	4	3	3	3	2	4	5	5	3	5	5
2020-12-19 22:50:49	Si	23	1	1	3	1	1	4	2	1	2	1	5	2	3	3	3	4	2	3	5	3	3	3	5	5	5	5	3	5	2	2	2	1	1	3	4	3	2	2	3	3	3	4	5	5	4	1	5
2020-12-19 23:17:03	Si	22	1	1	3	1	1	4	1	1	2	1	5	2	4	4	4	5	2	4	3	3	3	3	5	4	5	4	2	5	4	4	4	1	1	4	5	5	4	3	4	5	3	4	4	1	3	2	3
2020-12-19 23:23:34	Si	25	1	1	3	1	1	4	2	1	2	2	4	1	3	2	3	5	3	3	2	3	4	4	3	5	4	3	3	3	2	3	2	1	1	2	3	3	2	1	1	1	3	5	5	5	5	5	5
2020-12-19 23:55:43	Si	25	1	2	3	1	1	4	1	1	2	1	5	2	5	3	3	3		3	3	3	3	3	3	3	3	3	3	3	5	5	5	5	5	5	5	5	5	5	5	5	1	1	1	3		4	5
2020-12-20 00:32:46	Si	19	1	2	3	1	1	4	1	1	2	1	5	2	3	5	3	5	4	4	3	3	4	3	5	4	5	5	3	5	3	3	4	2	1	3	4	5	3	3	4	5	3	5	2	1	5	5	5
2020-12-20 01:00:37	Si	20	1	1	3	2	1	4	1	1	2	1	5	2	5	2	3	5	3	3	1	2	4	2	4	4	5	3	3	5	2	4	4	1	2	5	3	4	2	1	4	4	2	4	2	5	4	2	4
2020-12-20 03:30:11	Si	23	1	2	3	1	1	4	1	2	2	1	5	1	3	5	4	5	3	3	3	2	5	1	5	5	4	1	1	1	5	5	5	1	1	5	5	4	1	1	2	5	3	4	2	2	5	2	5
2020-12-20 07:54:13	Si	32	2	1	3	2	1	4	2	2	2	1	5	2	3	3	3	3	2	2	2	3	2	2	2	4	4	2	2	4	3	3	2	3	2	3	1	2	1	1	1	1	3	5	1	5	4	3	5
2020-12-20 08:58:00	Si	24	1	1	3	2	1	3	2	1	2	1	5	2	3	2	3	4	3	4	3	4	3	3	4	3	3	4	4	5	2	3	5	2	1	3	3	4	2	3	2	4	3	4	2	5	1	3	5
2020-12-20 09:36:52	Si	21	2	1	3	1	1	4	1	2	2	6	5	2	3	5	4	5	4	4	2	2	5	2	4	3	4	5	2	2	4	4	1	1	1	1	4	5	4	4	4	5	2	3	2	1	4	2	1
2020-12-20 09:47:33	Si	25	1	1	3	1	1	4	2	1	2	1	4	1	2	2	2	2	2	2	2	2	2	2	3	3	3	2	1	1	1	1	1	1	1	1	1	1	1	1	1	1	1	1	1	1	1	1	1
2020-12-20 10:12:37	Si	26	1	2	3	1	1	4	2	2	1	1	5	2	4	1	3	5	5	5	4	5	5	4	5	4	5	5	5	5	4	5	5	5	5	4	4	5	4	4	4	4	1	1	5	4	1		1
2020-12-20 10:44:48	Si	19	2	1	3	2	1	4	3	3	3	6	5	2	4	5	5	5	5	5	4	4	5	1	2	5	4	3	3	4	3	3	1	1	3	1	3	4	4	3	4	4	3	4	2	4	4	4	1
2020-12-20 10:48:40	Si	19	1	2	3	1	1	4	1	1	2	1	5	2	3	5	3	5	4	4	3	3	4	3	5	4	5	5	3	5	3	3	4	2	1	3	4	5	3	3	4	5	3	5	2	1	5	5	5
2020-12-20 10:58:15	Si	23	1	2	3	1	1	4	2	2	2	1	5	2	5	4	4	4	4	4	3	3	4	4	5	5	5	3	3	4	4	1	3	3	1	3	4	4	4	4	4	4	2	4	1	1	5	2	5
2020-12-20 11:01:53	Si	20	1	1	3	1	1	4	1	2	1	1	4	1	1	1	2	5	2	4	1	3	3	3	5	4	5	2	1	5	3	3	1	1	1	1	3	3	2	1	3	5	4	5	5	2	5	1	5
2020-12-20 11:08:54	Si	23	2	1	3	1	1	4	2	1	2	6	3	2	3	3	3	3	3	3	3	3	3	3	3	3	3	3	3	3	3	3	3	3	3	3	3	3	3	3	3	3	3	1	2	1	5	2	2
2020-12-20 11:44:18	Si	24	1	1	3	1	1	3	1	5	1	1	3	2	1	5	3	3	3	3	3	3	3	3	3	3	3	3	3	3	3	3	3	3	3		3	3	3	3	3	3	1	4	2	2	1	3	1
2020-12-20 12:13:18	Si	24	1	2	3	1	1	4	2	1	2	1	4	2	3	4	2	4	2	4	3	2	4	3	3	4	4	3	2	3	2	4	2	2	2	3	4	4	3	3	4	3	3	1	2	3	4	3	2
2020-12-20 13:54:01	Si	19	1	1	3	1	1	4	2	1	1	6	4	2	1	3	3	3	3	3	1	3	2	3	3	3	3	3	3	3	3	3	3	3	3	3	3	3	3	3	3	3	2	4	2	3	5	1	5
2020-12-20 14:55:28	Si	19	2	1	3	1	1	4	2	5	5	6	4	2	1	3	4	3	4	3	3	3	3	3	3	3	4	3	3	3	1	1	1	1	1	1	4	4	4	3	4	3	4	5	5	5	5	5	5
2020-12-20 16:55:44	Si	18	1	1	3	2	1	2	1	1	2	1	5	1	3	3	3	5	4	5	3	3	3	3	3	5	5	4	1	5	5	1	1	1	1	2	5	5	3	3	3	1	3	5	5	5	5	2	5
2020-12-20 16:56:32	Si	18	2	1	3	2	1	2	2	2	2	1	3	2	1	5	1	5	1	1	3	1	1	1	5	1	5	1	3	5	5	5	1	1	1	1	1	1	1	5	1	1	3	4	4	3	4	2	3
2020-12-20 17:56:34	Si	25	2	1	3	1	1	4	2	2	2	5	5	2	3	3	3	3	3	3	3	3	4	4	5	3	3	3	3	3	3	3	3	1	1	3	3	3	3	3	3	3	3	1	2	5	5	2	5
2020-12-20 18:46:00	Si	19	1	1	3	2	1	4	1	1	2	1	5	2	5	3	3	3	3	3	3	3	3	3	3	3	3	3	3	3	5	3	4	2	3	3	3	4	3	5	3	3	2	5	5	2	5	5	5
2020-12-20 19:02:38	Si	18	1	1	3	2	1	4	2	1	1	1	5	2	1	3	4	5	3	4	2	2	4	3	5	5	4	3	2	5	2	2	4	3	2	4	4	4	2	2	4	4	3	4	2	4	3	2	1
2020-12-20 20:11:01	Si	19	2	1	3	1	1	4	2	1	5	6	5	1	2	2	3	1	3	4	1	1	3	2	5	5	5	3	3	4	3	3	3	4	1	3	3	1	1	1	3	5	2	4	1	1	4	2	5
2020-12-20 22:24:05	Si	21	2	2	3	2	1	4	1	1	1	1	3	1	3	3	3	5	5	5	3	3	4	3	4	5	4	2	3	5	2	2	2	2	2	3	4	5	3	3	3	3	3	4	2	5	5	3	5
2020-12-20 23:03:43	Si	20	2	1	3	3	1	4	2	1	2	1	5	2	3	5	5	3	5	4	3	3	4	3	5	3	4	2	2	5	3	2	3	2	3	5	5	5	3	3	3	5	3	4	1	2	5	2	5
2020-12-20 23:32:02	Si	24	1	1	3	1	1	4	2	2	2	1	5	2	3	3	4	5	4	3	3	3	4	3	3	3	3	4	3	4	4	3	3	2	2	3	3	4	4	4	3	3	1	4	1	1	5	4	5
2020-12-21 11:53:17	Si	21	2	1	3	2	1	2	1	1	1	1	3	1	3	3	2	3	3	4	4	5	5	3	5	5	5	5	5	5	3	3	2	1	1	3	2	2	3	3	3	3	2	3	2	5	5	2	5
2020-12-21 15:27:14	Si	30	2	1	3	1	1	4	1	1	1	1	5	2	3	2	3	4	3	3	2	3	3	3	3	3	3	3	3	3	2	2	3	1	2	4	3	3	2	3	3	3	3		1	1	3	2	5
2020-12-21 19:14:34	Si	26	2	2	3	1	1	4	2	2	2	1	5	2	1	5	5	5	5	5	1	1	5	5	5	5	5	1	1	5	1	5	1	1	1	5	1	1	1	1	1	1	3	4	5	5	5	2	1
2020-12-22 08:53:02	Si	18	1	1	3	2	1	4	1	5	1	6	5	2	3	4	3	5	3	5	4	2	3	3	5	5	4	3	2	5	5	5	1	1	1	1	4	4	4	4	4	4	4	4	5	2	5	5	5
2020-12-22 12:28:57	Si	19	1	1	3	2	1	4	1	2	2	1	5	1	2	2	2	3	3	3	3	3	3	3	4	3	3	3	2	3	2	2	2	1	1	2	3	3	2	2	3	3	3	4	2	5	4	2	5
2020-12-22 13:51:17	Si	25	1	1	3	1	1	4	1	1	1	2	4	1	4	3	3	2	2	2	2	2	2	2	2	2	2	2	2	3	3	3	3	3	3	3	3	2	3	2	2	3	1	2	4	5	5	1	3
2020-12-22 14:05:00	Si	19	2	1	3	1	1	3	1	1	1	1	4	2	4	5	5	5	5	5	5	5	5	5	5	5	5	5	3	3	4	5	4	3	4	3	4	4	4	3	3	4	2	4	1	2	5	3	5
2020-12-22 14:40:16	Si	21	1	2	3	2	1	4	2	2	2	1	4	1	1	3	3	3	3	3	3	3	3	3	3	3	3	1	1	5	1	1	1	1	1	1	3	3	3	3	3	3	2	5	5	5	5	2	5
2020-12-22 14:41:14	Si	22	2	1	3	1	1	4	2	1	3	1	5	1	3	3	3	4	4	4	3	3	3	3	3	3	3	3	3	3	3	1	1	1	1	1	3	4	3	3	4	3	4	5	5	5	5	5	5
2020-12-22 14:41:43	Si	21	1	1	3	2	1	4	1	2	2	1	5	2	1	5	3	4	3	4	1	3	5	5	5	3	3	3	1	4	5	5	4	1	2	5	3	3	3	3	3	2	3	1	2	3	5	2	5
2020-12-22 17:02:02	Si	18	1	1	3	2	1	4	1	1	2	1	5	2	4	3	3	4	3	3	4	4	3	4	3	5	4	3	4	4	4	4	4	4	4	4	3	5	4	4	4	5	1	1	2	4	1	4	2
2020-12-22 18:14:45	Si	19	2	1	3	1	1	3	1	1	1	1	4	2	4	5	5	5	5	5	5	5	5	5	5	5	5	5	3	3	4	5	4	3	4	3	4	4	4	3	3	4	2	4	1	2	5	3	5
2020-12-22 18:48:53	Si	22	1	1	3	1	1	4	1	1	1	1	3	1	2	3	4	5	4	3	2	3	5	4	5	4	3	2	3	5	2	2	1	1	1	3	2	5	1	4	3	4	3	5	5	5	5	1	5
2020-12-22 19:04:32	Si	21	1	1	3	2	1	4	1	1	2	1	3	1	2	3		3	2	2	2	2	2	2	4	4	4	2	2	3	2	3	1	1	1	2	3	3	2		2	3	3	4		2	5	2	5
2020-12-22 20:28:30	Si	24	2	1	3	1	1	4	2	1	1	1	4	1	3	3	3	3	3	3	3	3	3	3	3	3	3	3	3	3	3	3	3	3	3	3	3	3	1	1	2	2	2	2	1	1	4	3	5
2020-12-23 13:09:20	Si	20	1	2	3	2	1	2	1	1	1	6	4	2	3	4	4	4	3	3	1	1	4	4	5	5	5	4	4	4	4	3	3	1	1	2	4	3	4	4	5	5	2	4	5	5	4	3	5
2020-12-23 17:00:42	Si	24	1	1	3	1	1	4	2	1	2	1	3	2	3	3	3	3	3	3	3	3	3	3	3	3	3	3	3	3	5	5	3	1	3	3	3	3	3	1	1	3	2	5	5	5	5	5	5
2020-12-23 17:10:34	Si	19	1	1	3	1	1	4	1	1	2	1	3	1	5	3	4	5	4	5	4	4	4	4	5	4	4	3	3	5	3		3	2	1	3	4	4	3	3	3	3	2	4	2	5	4	1	1
2020-12-23 17:21:42	Si	19	1	1	3	1	1	4	1	1	2	1	5	3	3	4	4	5	4	5	2	2	3	1	5	2	5	3	4	5	4	4	4	1	1	3	5	5	3	3	3	4	2	4	2	1	5	2	1
2020-12-23 17:42:16	Si	23	1	1	3	1	1	4	2	1	1	1	4	2	5	4	5	5	5	5	5	5	4	4	5	5	4	5	5	5	4	4	5	3	2	3	4	5	5	4	4	5	1	3	1	1	5		5
2020-12-23 17:56:51	Si	22	2	2	3	1	1	4	1	1	2	1	4	2	1	2	2	2	2	2	2	2	3	2	2	2	2	2	2	2	3	3	2	2	1	2	2	2	2	2	2	2	3	4	5	4	2	1	5
2020-12-23 18:09:00	Si	21	1	1	3	1	1	4	1	1	1	1	5	2	3	4	4	4	4	4	1	1	5	4	5	5	4	5	3	5	4	4	3	2	1	4	5	5	3	3	3	3	2	1	5	1	4	3	5
2020-12-23 19:39:33	Si	25	1	1	3	1	1	4	2	1	1	1	5	2	4	4	4	4	4	4	4	4	4	4	4	4	4	4	4	4	3	3	3	3	3	3	3	3	3	3	3	3	4	5	5	5	5	5	5
2020-12-23 19:39:37	Si	25	1	1	3	1	1	4	2	1	1	1	5	2	4	4	4	4	4	4	4	4	4	4	4	4	4	4	4	4	3	3	3	3	3	3	3	3	3	3	3	3	4	5	5	5	5	5	5
2020-12-23 20:31:41	Si	23	1	1	3	2	1	2	2	2	2	1	3	1	1	4	4	4	4	4	3	3	4	2	5	4	4	3	2	4	2	1	2	2	2	3	4	3	3	4	2	4	3	4	5	2	5	1	1
2020-12-23 22:00:59	Si	21	2	1	3	1	1	4	1	1	2	1	5	2	3	3	3			2	4	3	3	4	3	3	4	3	4	3	4	4	4	5	5	5	5	5	5	4	4	5	2	3	2	1	3	1	5
2020-12-23 22:23:55	Si	19	2	1	3	1	1	3	2	2	1	5	2	1	3	2	4	3	4	4	2	2	3	2	3	4	4	3	3	4	4	2	3	4	2	4	4	3	3	3	4	4	2	3	1	1	4	2	1
2020-12-23 23:21:25	Si	29	1	1	3	2	1	4	2	2	2	1	4	2	3	5	4	5	4	4	5	4	4	4	5	5	3	4	3	5	4	4	4	3	3	4	5	5	4	5	4	4	3	4	2	1	4	4	1
2020-12-24 09:36:52	Si	20	1	1	3	1	1	4	1	2	1	1	4	1	1	1	2	5	2	4	1	3	3	3	5	4	5	2	1	5	3	3	1	1	1	1	3	3	2	1	3	5	4	5	5	2	5	1	5
2020-12-24 10:25:25	Si	28	2	1	3	1	1	1	1	5	2	1	5	2	5	5	5	5	5	5	5	5	5		5	5	5	5	5	5	5	5	5	5	5	5	5	5	5	5	5	5	2	4	1	1	5	2	5
2020-12-24 10:44:56	Si	22	2	2	3	2	1	4	2	1	1	5	4	2	4	5	4	4	4	4	4	3	4	3	5	4	4	4	4	4	3	2	3	3	1	3	4	4	4	4	4	4	2	3	2	4	5	1	5
2020-12-24 11:11:18	Si	21	1	2	3	1	1	4	2	1	2	1	3	1	3	3	3	3	3	3	3	3	3	3	3	3	3	3	3	3	3	3	3	3	3	3	3	2	3	2	3	3	3	4	1	1	1	3	1
2020-12-24 14:46:12	Si	25	2	1	3	1	1	3	2	1	1	2	5	2	4	4	4	5	4	5	4	4	4	4	4	5	5	4	5	5	4	4	4	4	4	5	5	4	4	4	5	4	2	3	2	3	1	2	3
2020-12-24 16:43:43	Si	22	1	1	3	2	1	4	2	2	2	1	4	2	3	4	4	4	4	4	3	3	4	3	5	5	4	5	4	5	4	3	2	1	1	3	5	5	4	4	4	4	2	1	5		5	5	5
2020-12-24 18:50:19	Si	25	2	1	3	1	1	3	2	1	1	2	5	2	4	4	4	5	4	5	4	4	4	4	4	5	5	4	5	5	4	4	4	4	4	5	5	4	4	4	5	4	2	3	2	3	1	2	3
2020-12-24 19:18:36	Si	20	1	2	3	1	1	4	1	1	1	1	5	2	1	5	5	5	5	5	2	5	5	2	5	5	5	5	5	5	5	5	5	1	1	5	5	5	5	5	5	5	1	1	1	1	5	1	5
2020-12-27 17:31:57	Si	23	1	2	3	1	1	4	1	2	2	1	4	1	3	3	3		3	3	3	3	3	3	4	4	3	3	3	3	4	3	3	3	3	3	3	3	4	3	3	3	1	3	5	5	5	5	5
2020-12-28 09:33:34	Si	19	1	1	3	2	1	4	2	1	1	1	5	2	4	4	5	5	4	5	3	4	4	4	4	4	4	4	3	4	3	3	3	2	2	4	3	3	3	3	3	3	2	2	1	1	4	1	2
2020-12-28 10:41:44	Si	26	1	1	3	1	1	4	1	2	1	1	4	2	3	3	4	4	5	5	4	4	4	3	3	5	4	4	4	4	4	3	5	4	3	4	4	4	4	4	4	4	2	4	5	1	5	2	5
2020-12-28 11:47:17	Si	24	1	2	3	1	1	4	1	1	2	6	4	2	3	3	4	4	4	4	4	4	4	4	4	4	4	4	4	4	4	4	4	4	4	4	4	4	4	4	4	4	1	1	5	5	1	1	1
2020-12-28 12:38:00	Si	25	1	2	3	1	1	4	1	1	1	1	4	2	4	4	4	4	4	4	4	4	4	4	4	4	3	4	4	3	3	3	4	4	3	3	3	3	3	3	3	3	3	4	2	3	5	4	5
2020-12-28 14:07:07	Si	27	1	1	3	1	1	4	1	2	2	1	3	2	3	4	4	4	3	4	3	3	3	3	4	3	3	4	3	3	3	3	3	3	3	4	3	3	4	3	4	3	2	1	4	1	1	2	1
2020-12-28 19:14:08	Si	18	1	1	3	1	1	3	1	1	1	3	4	2	3	4	5	4	4	4	4	3	3	3	3	4	4	4	3	3	4	3	4	2	1	4	4	4	4	3	4	4	1	4	3	1	4	1	2
2020-12-29 13:28:26	Si	20	2	1	3	1	1	3	1	6	1	5	4	1	3	4	4	4	4	4		4	4	4	5	5	5	5	5	5	5		4	2	5	4	4	4	4	4	5	5	4	1	1	4	5	5	5
2020-12-29 13:52:30	Si	24	2	1	3	1	1	4	1	2	2	6	5	1	3	3	4	4	3	3	2	3	3	3	3	4	5	3	1	5	3	3	1	1	1	3	4	5	3	3	5	5	2	4	2	5	5	2	5
2020-12-29 14:19:44	Si	23	1	1	3	1	1	2	2	2	2	1	4	1	3	5	5	5	5	4	5	5	4	2	5	5	5	5	5	5	5	5	3	3	3	3	5	5	4	2	5	5	3	4	1	1	5	2	5
2020-12-29 14:48:30	Si	26	1	1	3	1	1	4	1	1	2	1	4	2	2	5	5	5	3	5	1	1	3	1	5	5	1	2	3	5	1	3	3	1	1	3	3	4	1	1	3	3	2	4	1	1	3	1	1
2020-12-29 15:00:02	Si	33	2	1	3	1	1	4	1	1	2	1	3	1	4	2	3	3	2	3	1	1	2	2	5	3	3	3	2	4	2	2	1	1	1	2	2	2	1	1	2	3	3	4	5	5	4	1	5
2020-12-29 15:06:48	Si	26	2	1	3	1	1	4	2	6	1	1	5	2	4	5	5	3	5	5	4	3	3	2	5	5	5	3	1	5	3	3	3	3	1	2	4	4	4	4	4	2	2	4	2	3	4	1	5
2020-12-29 16:39:01	Si	29	2	1	3	1	1	3	1	1	2	1	4	1	5	5	5	3	5	5	5	2	4	3	5	2	2	5	4	5	5	1	1	1	1	3	5	5	5	5	5	5	2	1	5	2	5	5	5
2020-12-29 17:56:28	Si	19	1	1	3	1	1	4	1	1	1	1	4	2	5	4	3	5	5	5	4	4	4	3	4	3	4	3	4	3	3	4	4	4	4	4	4	4	4	4	3	4	3	1	2	1	4	3	2
2020-12-29 18:53:50	Si	20	1	1	3	1	1	4	1	1	2	1	5	2	4	4	4	4	4	4	3	3	3	3	3	3	3	3	3	3	3	2	3	3	3	3	4	4	3	4	3	3	2	1	1	1	5	4	5
2020-12-29 22:27:18	Si	26	2	1	3	1	1	4	1	6	2	5	4	2	4	3	3	4	3	3	3	3	4	3	3	4	3	4	4	4	4	3	4	3	3	4	3	4	3	4	4	3	2	4	1	1	4	1	4
2020-12-30 04:55:54	Si	20	2	1	3	1	1	3	1	6	1	5	4	1	3	4	4	4	4	4		4	4	4	5	5	5	5	5	5	5		4	2	5	4	4	4	4	4	5	5	4	1	1	4	5	5	5
2021-01-01 08:55:04	Si	22	2	1	3	2	1	4	2	2	2	6	4	1	3	1	4	5	3	3	1	1	4	1	5	3	5	1	1	5	4	4	1	1	1	2	2	4	2	1	4	1	2	4	5	1	5	1	5
2021-01-02 08:25:02	Si	19	1	1	3	1	1	4	2	1	1	6	4	2	1	3	3	3	3	3	1	3	2	3	3	3	3	3	3	3	3	3	3	3	3	3	3	3	3	3	3	3	2	4	2	3	5	1	5
2021-01-02 15:27:33	Si	19	2	1	3	1	1	3	1	1	1	1	4	2	4	5	5	5	5	5	5	5	5	5	5	5	5	5	3	3	4	5	4	3	4	3	4	4	4	3	3	4	2	4	1	2	5	3	5
2021-01-03 19:15:26	Si	19	2	1	3	1	1	3	1	1	1	1	4	2	4	5	5	5	5	5	5	5	5	5	5	5	5	5	3	3	4	5	4	3	4	3	4	4	4	3	3	4	2	4	1	2	5	3	5
2021-01-04 17:43:59	Si	23	1	2	3	1	1	2	1	1	1	1	1	2	3	2	3	2	5	5	4	5	5	4	3	4	3	3	4	4	2	3	4	4	4	4	3	4	4	3	4	4	2	1	5	2	5	5	2
2021-01-04 18:25:49	Si	25	2	1	3	1	1	4	2	5	5	6	5	3	3	3	3	3	3	4	4	4	4	3	4	4	4	4	4	4	4	4	4	4	4	4	4	4	4	4	4	4	1	4	2	1	1	3	5
2021-01-05 23:45:02	Si	25	2	1	3	1	1	4	1	1	2	1	4	1	2	3	3	4	3	4	2	2	4	1	4	4	3	4	2	5	3	3	4	2	1	2	3	3	2	2	3	2	2	3	4	5	5	2	5
2021-01-11 08:35:05	Si	42	1	1	5	3	2	4	2	2	2	1	5	2	3	5	5	5	5	5	4	4	4	3	5	4	5	4	3	5	4	4	3	3	2	3	5	5	5	5	5	5	2	4	5	2	5	2	5
2021-01-11 08:36:16	Si	34	1	1	5	3	2	4	3	3	3	1	5	1	3	3	3	3	3	3	3	3	3	3	3	3	3	3	3	3	3	3	3	3	3	3	3	3	3	3	3	3	4	5	5	5	5	5	5
2021-01-11 08:37:42	Si	34	2	1	4	2	3	4	2	1	2	1	4	1	3	2	2	3	3	3	3	3	3	3	3	3	3	3	3	3	3	3	3	3	3	3	3	3	3	3	3	3	4	5	5	5	5	5	5
2021-01-11 08:39:26	Si	33	1	1	5	2	2	3	2	2	2	1	4	2	5	4	5	4	5	5	5	5	5	4	5	5	5	5	3	5	5	4	4	4	2	3	2	5	5	5	4	4	3	4	5	5	4	2	5
2021-01-11 08:41:10	Si	33	1	1	4	1	2	4	1	3	3	2	5	3	1	1	1	1	1	1	1	1	1	1	1	1	1	1	1	1	1	1	1	1	1	1	1	1	1	1	1	1	1	1	1	1	1	1	2
2021-01-11 08:41:13	Si	29	2	1	3	1	3	2	2	1	1	1	5	1	4	3	4	3	3	3	1	1	1	1	1	1	1	1	1	2	3	2	3	3	3	3	3	3	3	3	3	3	2	1	3	3	4	3	1
2021-01-11 08:41:50	Si	32	2	1	4	2	3	4	1	1	3	1	4	1	4	3	3	3	3	3	3	3	3	3	3	3	3	3	3	3	3	3	3	3	3	3	3	3	3	3	3	3	4	5	5	5	5	5	5
2021-01-11 08:42:10	Si	52	1	1	3	2	3	4	2	6	1	1	1	1	3	3	3	4	3	4	3	3	3	3	5	3	2	3	2	5	3	3	1	1	1	1	4	4	3		3	3	4	5	5	5	5	5	5
2021-01-11 08:42:44	Si	31	2	1	5	2	3	4	1	5	5	1	5	2	3	3	2	4	4	4	4	3	3	3	4	4	3	3	3	4	3	2	2	1	2	2	3	3	4	4	4	3	3	4	5	4	5	3	5
2021-01-11 08:43:13	Si	48	2	2	4	1	3	4	2	1	5	1	4	1	2	3	3	2		3		2	1	3		2	2	3	2	2	2	1	2	1	1	3	1	1	1	1	1	1	2	5	5	5	5	2	5
2021-01-11 08:43:13	Si	55	1	1	5	3	2	4	2	3	3	1	5	1	3	3	3	3	3	3	3	3	3	3	3	3	3	3	3	3	3	3	3	3	3	3	3	3	3	3	3	3	2	1	1	1	4	2	5
2021-01-11 08:43:49	Si	33	1	2	5	2	3	2	2	3	3	1	5	2	4	5	3	5	1	3	3	2	1	2	5	5	1	2	3	5	5	1	1	1	1	1	1	1	1	1	1	1	4	5	5	5	5	5	5
2021-01-11 08:44:24	Si	38	2	1	5	2	3	4	3	1	5	1	2	1	2	3	3	3	3	3	3	3	3	1	5	3	5	3	3	3	3	3	3	3	3	3	3	3	3	3	3	3	1	4	2	1	5	5	5
2021-01-11 08:44:28	Si	52	1	1	5	3	2	4	2	3	3	1	5	1	3	5	3	4	1	2	1	1	3	3	5	5	4	1	1	5	1	1	2	1	1	3	1	1	1	1	1	1	4	5	5	5	5	5	5
2021-01-11 08:44:30	Si	28	2	1	5	2	2	4	1	3	3	1	3	2	3	4	4	4	3	4	4	4	4	4	4	4	4	4	4	4	4	4	4	4	4	4	4	4	4	4	4	4	1	4	5	5	5	5	5
2021-01-11 08:45:13	Si	38	1	1	5	2	3	4	1	2	5	1	4	2	4	4	4	3	4	4	4	5	4	4	4	4	4	4	4	4	4	5	5	4	4	4	4	4	4	4	4	4	2	3	5	5	1	2	3
2021-01-11 08:45:53	Si	40	2	1	5	3	2	4	3	5	5	1	4	2	3	3	4	4	4	4	4	3	3	3	3	3	3	3	3	3	3	3	3	3	3	3	3	3	3	3	3	3	4	4	1	3	4	4	1
2021-01-11 08:46:02	Si	40	2	1	5	3	2	2	2	5	5	1	5	1	3	3	3	3	3	3	3	3	3	3	3	3	3	3	3	3	3	3	3	3	3	3	3	3	3	3	3	3	2	1	5	1	4	1	1
2021-01-11 08:46:05	Si	41	2	1	5	3	2	3	3	3	5	1	5	1	3	3	3	3	3	3	3	3	3	3	3	3	3	3	3	3	4	1	3	1	1	2	3	3	3	3	3	3	4	5	5	5	5	5	5
2021-01-11 08:46:37	Si	46	2	1	5	3	2	4	3	2	2	1	4	3	5	4	4	4	4	4	2	2	2	2	2	4	3	3	2	2	3	2	2	2	2	2	4	3	3	2	2	3	3	1	2	4	5	3	5
2021-01-11 08:46:49	Si	39	1	1	5	2	3	4	3	1	5	1	5	1	3	3	3	3	4	4	2	3	3	3	3	3	3	3	3	4	3	3	1	1	1	1	3	3	3	3	3	3	4	5	5	5	5	5	5
2021-01-11 08:46:56	Si	35	2	1	5	3	2	4	3	5	5	6	5	1	3	3	3	5	5	5	3	3	5	1	5	3	5	3	3	3	3	3	1	1	1	1	4	5	3	3	3	5	4	5	5	5	5	5	1
2021-01-11 08:47:12	Si	39	2	1	3	1	3	4	2	1	1	1	4	2	4	3	3	4	3	4	4	4	3	4	3	4	4	4	3	3	3	4	4	3	2	3		4	3	3	3	4	1	4	1	5	5	2	5
2021-01-11 08:47:51	Si	34	1	1	3	1	3	4	2	1	1	1	3	1	3	3	3	3	3	3	3	3	3	3	3	3	3	3	3	3	3	3	3	3	3	3	3	3	3	3	3	3	2	2	2	3	1	1	1
2021-01-11 08:49:13	Si	39	2	1	4	3	2	4	3	2	2	1	5	2	4	4	4	5	5	5	3	4	4	2	5	5	5	4	2	5	5	5	3	1	1	2	4	4	3	3	4	4	3	4	1	1	5	2	5
2021-01-11 08:49:28	Si	53	2	1	4	2	3	4	3	3	3	1	5	2	5	1	5	5	5	5	1	1	5	3	5	5	5	1	2	5	1	1	3	1	1	5	1	5	1	1	5	5	3	1	2	5	4	4	1
2021-01-11 08:51:03	Si	42	2	1	5	2	3	4	2	5	5	2	4	2	4	4	4	4	4	4	4	4	4	4	4	4	4	4		4	4	4	4	4	4	4	4	4	4	4	4	4	3	4	1	1	1	4	5
2021-01-11 08:51:17	Si	37	2	1	5	3	3	4	2	1	3	5	5	2	5	5	5	3	1	4	1	1	5	5	5	5	5	1	2	5	1	1	3	1	3	4	1	1	1	1	1	1	3	5	2	5	5	4	5
2021-01-11 08:51:50	Si	44	1	2	4	1	3	4	2	5	1	1	1	1	2	1	2	2	1	2	1	1	2	1	3	3	3	2	1	2	2	2	1	1	1	1	2	2	2	1	2	1	3	4	5	5	5	2	5
2021-01-11 08:53:42	Si	39	1	1	5	2	2	4	3	2	2	1	5	2	5	5	5	5	5	5	4	4	5	3	5	5	5	5	3	4	5	3	5	5	1	3	5	5	5	5	5	5	3	1	1	2	4	4	5
2021-01-11 08:53:58	Si	31	1	2	4	1	3	4	1	5	5	1	4	2	3	1	5	5	4	4	2	3	3	3	3	4	3	3	3	3	1	1	2	1	1	1	3	3	1	1	3	3	3	3	5	1	5	4	5
2021-01-11 08:54:01	Si	43	2	1	5	3	2	4	3	2	2	1	5	2	3	4	4	3	4	3	4	4	4	3	4	4	3	3	3	4	2	3	4	3	2	4	4	4	4	4	4	4	2	1	1	1	5	2	1
2021-01-11 08:54:06	Si	39	1	1	5	3	3	4	2	1	6	6	5	3		3	3	3		3	3	3	3	3	3	3	3	3	3	3	3	3	3		3	3	3	3	3	3	3	3	3	4	2	2	3	4	5
2021-01-11 08:54:15	Si	57	2	1	5	3	2	4	2	2	2	1	5	2	3	4	4	4	4	4	3	3	5	5	5	5	5	5	2	5	3	1	3	2	1	5	3	4	3	2	3	5	3	4	2	1	4	2	4
2021-01-11 08:54:34	Si	36	2	1	4	1	3	4	1	1	5	1	5	2	3	3	3	3	3	3	3	3	3	3	3	3	3	3	3	3	3	3	3	3	3	3	3	3	3	3	3	3	3	3	5	4	5	1	5
2021-01-11 08:55:09	Si	31	2	1	3	1	1	2	2	3	3	6	5	1	2	4	4	4	4	4	4	4	4	4	4	4	4	4	1	5	4	4	2	1	1	1	5	5	4	4	4	5	2	1	5	5	5	4	3
2021-01-11 08:55:12	Si	26	2	2	5	2	3	4	1	5	5	1	5	1	3	4	4	4	4	5	4	4	4	4	4	4	4	4	5	4	4	4	4	4	4	4	4	4	4	5	5	5	2	4	5	5	5	5	5
2021-01-11 08:55:50	Si	38	2	2	5	3	2	4	3	5	5	1	4	2	3	4	4	4	4	4	4	4	4	4	4	2	3	5	3	5	4	4	5	1	1	1	3	5	4	5		5	3	5	5	3	5	5	5
2021-01-11 08:56:08	Si	26	2	1	5	2	3	4	2	3	3	5	5	2	3	3	3	5	4	5	1	2	4	3	5	5	5	2	1	5	2	3	4	1	1	5	3	5	2	2	5	5	3	4	5	3	5	2	1
2021-01-11 08:56:18	Si	34	2	1	5	2	2	4	3	2	2	1	5	2	3	4	4	4	3	4	3	3	3	3	5	5	5	3	3	5	3	2	3	2	2	3	3	3	3	3	3	3	3	4	2	1	5	5	1
2021-01-11 08:56:29	Si	33	1	1	5	3	2	4	2	3	3	1	4	2	2	2	3	2	2	3	3	2	2	2	2	2	2	2	2	2	5	3	2	2	1	1	1	1	1	1	1	1	4	5	5	5	5	5	5
2021-01-11 08:57:05	Si	31	2	1	5	2	3	4	1	3	3	1	3	3	5	5	3	5	2	5	1	1	5	4	5	5	5	5	1	5	5	1	1	1	1	1	5	5	3	3	3	5	3	4	1	1	4	2	1
2021-01-11 08:57:12	Si	31	1	1	5	3	3	4	2	3	3	1	3	1	3	3	3	5	3	4	3	2	4	4	5	5	5	5	1	5	5	1	1	1	1	1	5	5	3	3	3	5	3	4	1	1	4	2	1
2021-01-11 08:58:36	Si	51	2	1	5	3	2	4	3	3	3	1	4	1	1	1	1	1	2	2	1	1	1	1	1	1	1	1	5	1	1	1	1	1	1	1	1	1	1	1	1	1	4	5	5	5	5	5	5
2021-01-11 08:59:27	Si	32	2	1	4	1	3	4	1	3	3	1	4	1	3	3	3	3	3	3	3	3	3	3	3	3	3	3	3	3	3	2	3	1	1	1	3	5	5	5	5	5	1	4	1	3	4	2	5
2021-01-11 08:59:39	Si	38	2	1	5	2	3	4	2	1	5	1	4	1	3	1	3	4	1	3	1	1	5	3	3	3	5	1	3	5	3	3	2	1	1	2	2	3	1	1		1	4	5	2	5	5	2	5
2021-01-11 09:00:47	Si	30	2	2	4	1	3	4	1	1	3	1	5	1	5	4	3	2	3	3	3	4	4	4	4	3	3	3	3	3	3	3	3	3	3	3	3	3	1	1	1	1	4	5	5	5	5	5	5
2021-01-11 09:00:57	Si	52	2	1	5	3	2	4	3	2	2	1	5	3	5	5	5	5	5	5	5	5	5	5	5	5	5	5	5	5	5	5	5	5	5	5		5	5	5	5	5	3	4	3	3	1	3	5
2021-01-11 09:01:11	Si	32	2	1	3	1	3	4	2	5	5	1	5	2	3	3	3	2	3	3	2	2	4	3	5	5	5	4	2	5	3	4	4	4	3	5	5	4	1	1	3	2	2	2	1	1	5	5	5
2021-01-11 09:02:34	Si	59	2	1	4	2	3	2	3	6	5	1	4	1	3	2	3	4	3	4	3	3	3	3	4	4	4	2	2	3	4	3	3	3	2	2	3	3	2	2	2	2	4	3	2	5	5	1	5
2021-01-11 09:03:02	Si	38	2	1	5	3	2	4	3	2	2	1	4	2	4	1	1	4	1	1	5	1	1	4	4	4		1	1	1	1	1	3	2	1	1	1	1	1	1	1	1	2	4	2	1	5	2	1
2021-01-11 09:03:38	Si	42	2	1	4	1	3	2	2	3	3	1	4	1	1	1	1	1	1	1	1	1	1	1	1	1	1	1	1	1	1	2	3	1	1	4	1	1	1	1	1	1	4	5	5	5	5	5	5
2021-01-11 09:03:39	Si	47	2	2	3	1	3	4	2	1	1	6	4	1	3	2	2	3	4	5	4	3	3	3	3	3	4	4	3	3	3	3	3	3	3	3	2	4	4	3	3	4	2	5	5	5	5	5	5
2021-01-11 09:07:27	Si	39	1	1	4	2	2	4	3	5	1	1	5	2	4	4	4	4	4	4	3	3	4	4	3	4	4	4	4	4	3	1	2	2	3	3	3	3	3	3	3	3	4	5	5	5	5	5	5
2021-01-11 09:07:38	Si	44	2	1	5	3	2	4	2	3	3	1	5	2	1	3	3	3	3	3	2	2	2	3	5	3	5	5	3	5	4	1	4	3	1	5	5	5	3	3	5	5	2	4	4	2	4	2	5
2021-01-11 09:09:04	Si	41	1	1	5	3	2	4	2	2	2	1	5	1	4	2	2	2	2	3	2	2	2	2	5	5	5	2	2	5	2	5	4	1		5	2	5	2	2	2	2	2	4	4	3	4	4	1
2021-01-11 09:09:25	Si	49	2	1	5	3	2	2	3	3	3	2	4	1	3	3	3	3	3	3	3	3	3	3	3	3	3	3	3	3	3	3	3	3	3	3	3	3	3	3	3	3	3	1	5	5	5	5	5
2021-01-11 09:12:29	Si	35	1	1	5	3	2	4	3	2	2	1	4	2	5	4	5	5	3	3	3	2	4	3	5	3	4	4	3	5	3	1	4	1	1	3	4	3	3	2	3	5	2	4	2	3	5	2	5
2021-01-11 09:13:49	Si	54	2	1	5	3	2	2	3	3	5	1	4	2	3	3	1	3	3	5	3	3	3	1	5	3	3	3	1	3	3	3	2	1	1	2	5	5	5	5	5	5	3	1	2	5	4	2	1
2021-01-11 09:13:54	Si	34	1	1	5	3	2	4	3	3	3	1	4	1	4	4	4	3		4		2	4		5	5	5	4	2	4	4	4		4	4		4	4		4	4	4	4	5	5	5	5	2	5
2021-01-11 09:14:29	Si	38	1	1	4	2	3	4	1	2	2	1	4	1	5	5	5	5	3	3	3	3	3	3	5	5	5	5	1	5	4	3	1	1	1	1	5	5	3	3	4	5	2	4	2	1	5	2	5
2021-01-11 09:17:35	Si	25	2	1	4	1	3	4	1	3	3	1	5	1	2	4	4	4	4	3	4	3	4	3	5	5	3	4	4	4	2	3	4	3	1	1	2	3	4	4		3	2	1	1	3	5
2021-01-11 09:18:04	Si	29	1	1	4	1	3	3	2	2	3	1	4	2	1	3	4	4	4	4	4	4	4	3	4	4	4	4	4	4	3	3	3	1	1	2	2	5	5	5	5	5	3	5	5	1	5	2	5
2021-01-11 09:19:58	Si	42	2	1	5	3	2	4	2	5	3	6	5	1	1	4	4	4	4	4	2	3	3	2	5	3	5	4	3	3	3	3	1	1	1	1	2	3	3	3	3	3	4	5	2	5	5	1	5
2021-01-11 09:20:40	Si	54	2	1	5	2	2	4	2	2	2	6	5	2	5	5	5	5	3	3	3	3	4	3	5	3	5	3	3	5	3	3	3	1	2	3	3	4	1	1	3	3	2	4	2	3	4	2	1
2021-01-11 09:20:45	Si	32	2	1	4	1	2	4	1	3	3	1	5	2	3	3	3	3	3	4	3	3	3	3	5	3	4	3	3	3	3	1	2	2	2	4	4	3	3	3	3	3	1	4	5	5	5	3	5
2021-01-11 09:21:52	Si	30	1	1	5	3	2	4	2	2	2	1	5	2	5	4	3	3	1	2	1	2	3	3	5	4	4	1	3	5	2	2	3	1	1	3	3	3	1	1	1	2	2	1	2	3	5	2	1
2021-01-11 09:21:54	Si	55	1	1	4	3	2	4	3	2	2	1	5	2	5	5	5	5	5	5	4	4	5	4	5	4	5	5	3	5	3	2	5	3	1	4	5	4	4	4	5	5	2	4	2	3	5	2	5
2021-01-11 09:22:21	Si	32	2	1	5	2	2	2	2	2	2	1	4	2	1	2	4	5	3	4	1	2	3	2	2	3	3	2	1	5	2	2	4	3	1	4	3	2	2	2	4	4	2	4	5	1	4	3	5
2021-01-11 09:24:03	Si	36	1	2	4	1	3	4	2	5	5	1	3	2	2	3	5	5	3	5	2	2	3	1	5	5	5	3	1	5	4	3	1	1	1	2	4	5	2	2	4	4	2	4	1	2	5	2	5
2021-01-11 09:26:28	Si	46	2	1	5	2	2	4	2	6	5	1	4	2	3	3	3	3	3	3	3	3	3	3	3	3	3	3	3	3	3	3	3	3	3	3	3	3	3	3	3	3	4	5	5	5	5	5	5
2021-01-11 09:27:21	Si	51	2	1	5	3	2	4	3	5	5	1	4	1	5	5	1	3	3	4	3	2	4	3	5	2	5	2	2	4	1	2	1	1	1	2	4	4	3	3	4	2	3	1	5	4	5	1	5
2021-01-11 09:27:55	Si	43	2	1	5	2	3	4	3	5	3	6	5	1	3	4	3	3	4	4	2	2	3	2	5	4	4	4	1	4	3	4	2	1	1	1	4	4	4	4	4	4	4	1	2	5	5	2	5
2021-01-11 09:28:08	Si	30	1	1	5	2	3	4	1	1	5	1	5	2	3	5	3	5	3	3	2	1	2	2	5	4	5	1	3	5	4	1	5	2	2	4	1	3	1	1	3	1	2	4	5	5	5	2	5
2021-01-11 09:30:34	Si	39	2	1	5	2	3	4	2	5	5	1	4	1	3	3	3	3	3	3	3	3	3	3	3	3	3	4	4	4	3	3	4	3	4	3	3	4	3	4	3	3	4	5	5	5	5	5	5
2021-01-11 09:32:12	Si	28	1	1	4	2	3	4	1	1	1	6	3	1	3	3	3	3	1	2	1	1	3	2	2	3	1	3	2	5	3	3	1	1	1	1	3	4	3	3	3	3	3	5	5	5	5	5	5
2021-01-11 09:32:52	Si	36	2	2	5	2	3	2	2	5	5	1	4	2	4	5	5	5	4	5	3	3	4	2	5	5	5	3	1	5	3	4	1	2	1	4	4	4	2	3	2	3	2	4	1	1	5	1	5
2021-01-11 09:33:42	Si	26	1	2	5	3	2	4	2	2	2	1	5	2	3	3	3	3	3	3	3	3	3	3	3	3	3	3	3	3	3	3	3	3	3	3	3	3	3	3	3	3	4	4	5	5	5	5	5
2021-01-11 09:34:04	Si	33	2	1	4	2	3	4	2	1	3	1	4	1	3	3	3	5	3	3	2	3	4	3	5	2	5	3	1	5	4	2	1	1	1	1	2	2	2	2	2	2	4	4	2	5	5	2	5
2021-01-11 09:34:38	Si	27	2	1	4	2	3	4	1	2	3	1	5	2	3	3	3	2	4	4	4	4	3	4	4	3	4	4	3	4	4	4	3	2	3	2	2	4	2	4	2	3	3	1	2	5	4	2	1
2021-01-11 09:36:41	Si	55	1	1	5	3	2	4	2	2	4	1	5	3	5	5	5	5	5	5	5	5	5	4	5	5	5	5	2	5	1	1	5	3	2	5	5	5	5	5	5	5	2	4	2	1	5	2	1
2021-01-11 09:37:05	Si	47	2	1	5	3	2	4	3	2	2	1	4	3	4	3	3	4	3	3	3	3	3	3	5	5	5	4	4	4	1	1	4	1	3	4	4	3	3	3	3	3	2	1	2	2	4	2	5
2021-01-11 09:38:47	Si	27	1	1	5	1	3	4	2	1	3	1	5	2	3	3	3	4	4	4	4	4	4	4	4	4	4		4	4	4	4	4	2	4	3	5	5	5	5	5	5	3	2	1	4		5	5
2021-01-11 09:41:21	Si	30	1	1	5	2	3	4	2	3	3	1	5	2	3	2	4	3	1	2	1	1	4	4	5	5	5	1	1	5	3	3	1	1	1	1	3	3	2	2	3	2	4	5	5		5	5	5
2021-01-11 09:42:14	Si	48	1	1	5	3	2	4	2	5	5	2	5	2	3	4	4	4	4	3	4	3	3	3	5	4	4	4	2	5	2	2	3	1	1	2	4	4	3	3	3	3	3	4	1	1	5	2	5
2021-01-11 09:43:19	Si	58	1	1	4	1	2	4	2	3	3	1	5	2		5	5	5	3	5	2	2	5		5
2021-01-11 09:44:59	Si	47	2	1	5	3	2	4	3	3	3	1	5	2	4	3	3	4	3	4	3	3	3	4	4	4	3	3	3	3	3	3	3	3	1	2	4	4	3	3	3	3	2	2	1	3	5	5	5
2021-01-11 09:47:27	Si	45	1	1	3	1	3	4	1	1	1	1	4	1	3	3	3	3	3	5	3	5	5	5	5	5	5	3	3	3	3	3	4	3	1	3	1	2	2	3	3	3	4	5	5	5	4	5	5
2021-01-11 09:48:11	Si	33	1	1	5	3	2	4	2	2	2	1	5	1	3	3	3	3	3	3	3	3	3	3	3	3	3	3	3	3	3	3	3	3	3	3	3	3	3	3	3	3	3	4	5	1	5	1	5
2021-01-11 09:48:28	Si	36	1	1	4	2	3	4	2	2	3	1	4	2	2	3	2	3	2	2	3	2	3	3	3	3	3	3	2	2	4	3	1	1	1	1	1	3	3		3	3	4	5	5	5	5	5	5
2021-01-11 09:48:32	Si	31	1	1	4	2	3	4	2	2	3	1	2	1	2	2	3	5	3	5	3	3	4	3		3	3	3	3	3	4	4	3	2	1	3	3	4	3	3	3	3	3	4	5	4	1	4	5
2021-01-11 09:49:22	Si	35	2	1	5	3	2	4	2	3	3	6	5	1	5	5	5	5	5	5	4	5	5	2	5	3	2	5	1	5	5	5	1	3	1	1	5	5	5	5	5	5	2	4	2	2	5	2	5
2021-01-11 09:49:24	Si	30	1	1	4	2	3	4	2	2	2	1	5	2	5	1	3	3	1	2	1	1	2	2	5	5	3	1	4	5	3	1	4	1	2	5	5	4	1	1	1	1	3	4	2	3	5	2	4
2021-01-11 09:52:39	Si	46	2	1	5	3	2	4	3	2	2	1	4	3	5	4	4	4	4	4	2	2	2	2	2	4	3	3	2	2	3	2	2	2	2	2	4	3	3	2	2	3	3	1	2	4	5	3	5
2021-01-11 09:53:12	Si	45	1	1	3	3	2	4	2	2	2	2	5	1	3	3	4	5	3	4	4	5	4	4	5	5	5	4	4	5	4	1	2	2	1	2	1	5	1	1	5	5	2	1	1	1	4	1	1
2021-01-11 09:55:33	Si	31	1	1	4	3	2	1	2	2	2	1	1	1	1	1	1	1	1	1	1	1	1	1	1	1	1	1	1	1	1	1	1	1	1	1	1	1	1	1	1	1	1	1	1	1	1	1	1
2021-01-11 09:57:57	Si	49	2	1	4	2	3	4	3	5	3	1	3	2	3	3	3	2	2	3	2	3	4	2	4	4	3	3	2	4	2	2	3	2	1	3	3	3	3	2	2	2	2	3	1	1	1	1	4
2021-01-11 09:58:20	Si	39	1	2	4	1	3	4	2	2	5	1	4	2	3	3	3	3	3	3	3	3	3	3	3	3	3	3	3	3	3	3	3	3	3	3	3	3	3	3	3	3	3	3	1	5	5	2	5
2021-01-11 10:00:32	Si	49	2	1	4	2	3	4	2	3	2	1	3	1	2	2	2	1	3	2	2	2	1	1	3	3	4	3	1	3	2	1	2	1	4	2	3	4	2	2	2	3	4	4	5	5	5	5	5
2021-01-11 10:00:48	Si	43	2	1	5	3	2	4	3	5	5	1	5	2	3	3	3	3	4	4	4	3	3	2	5	4	4	3	2	3	3	2	3	3	1	3	3	3	3	3	3	3	2	1	2	5	4	4	5
2021-01-11 10:01:00	Si	40	2	1	3	1	3	4	2	1	1	1	3	2	3	3	3	3	3	3	3	3	3	3	3	3	3	3	3	3	3	3	3	3	3	3	3	3	3	3	3	3	1	4	2	5	1	5	1
2021-01-11 10:01:07	Si	56	1	1	5	3	2	4	2	2	2	1	5	3	5	5	5	5	2	2	5	3	5	5	5	5	5	5	5	5	5	5	5	5	5	3	5	5	1	1	1	1	2	1	2	4	4	1	4
2021-01-11 10:01:08	Si	33	2	1	5	3	3	3	2	5	5	1	4	2	1	3	3	3	3	3	3	3	3	3	3	2	3	3	3	3	2	3	2	2	1	2	3	3	3	3	3	3	2	4	5	5	5	5	5
2021-01-11 10:05:22	Si	28	2	2	4	1	2	2	1	1	5	5	4	1	3	5	4	4	4	4	4	4	4	3	3	3	3	3	3	4	3	4	4	3	4	4	4	3	4	3	4	3	4			5	5
2021-01-11 10:05:50	Si	40	1	1	4	1	2	4	3	5	5	1	5	2	3	3	3	4	3	3	3	3	4	4	5	4	4	4	4	5	3	3	3	3	3	4	5	4	3	2	3	3	2	4	2	2	5	1	1
2021-01-11 10:07:26	Si	31	2	1	4	1	3	4	3	5	5	1	5	1	4	2	2	2	3	3	3	3	4	1	2	5	4	3	1	1	1	2	2	1	1	3	1	4	2	2	2	3	4	5	5	5	5	5	5
2021-01-11 10:07:55	Si	27	1	1	5	2	3	4	2	3	3	1	4	2	5	1	5	4	2	3	1	2	4	3	4	5	4	2	2	5	2	2	3	1	1	5	2	3	1	1	2	2	2	4	5	5	5	3	5
2021-01-11 10:09:42	Si	41	2	1	5	3	2	4	2	1	6	1	5	1	5	5	5	5	5	5	5	5	5	5	5	5	5	5	5	5	5	1	1	1	5	5	5	5	5	5	5	5	3	4	2	5	5	4	5
2021-01-11 10:09:49	Si	41	2	1	5	3	2	4	2	1	6	1	5	1	5	5	5	5	5	5	5	5	5	5	5	5	5	5	5	5	5	1	1	1	5	5	5	5	5	5	5	5	3	4	2	5	5	4	5
2021-01-11 10:10:26	Si	35	2	1	4	1	3	4	2	3	1	2	4	1	3	3	3	3	3	3	3	3	3	3	3	3	3	3	3	3	3	3	3	3	3	3	3	3	3	3	3	3	4	5	5	5	5	5	5
2021-01-11 10:10:35	Si	46	2	2	4	3	3	4	2	3	3	1	4	1	2	2	2	2	2	3	2	2	2	2	2	2	2	2	2	2	3	3	3	2	2	2	2	2	3	3	2	3	4	5	5	5	5	5	5
2021-01-11 10:12:06	Si	44	1	1	5	3	2	4	3	3	3	1	5	1	4	2	2	1	1	1	2	1	1	1	1	1	1	1	1	1	2	2	1	2	1	1	1	1	1	1	1	1	4	5	5	5	5	5	5
2021-01-11 10:12:17	Si	62	2	1	5	3	2	4	3	3	3	1	5	2	4	4	4	5	4	5	3	3	5	4	5	3	4	4	3	3	3	3	4	2	1	3	3	3	3	3	4	3	3	4	5	5	4	1	1
2021-01-11 10:17:07	Si	52	2	2	5	3	2	4	3	5	5	1	4	1	3	3	3	3	3	3	3	3	3	3	3	3	3	3	3	3	3	3	3	3	3	3	3	3	3	3	3	3	4	5	5	5	5	5	5
2021-01-11 10:18:20	Si	31	1	2	5	1	3	4	2	6	6	6	5	1	4	2	3	3	2	3	1	3	4	3	5	5	5	3	2	5	1	1	1	1	1	4	2	2	2	2	2	3	3	1	1	4	5	1	5
2021-01-11 10:22:12	Si	55	1	1	5	3	2	4	3	2	2	1	5	2	3	3	3	4	4	4	3	3	3	2	4	3	4	4	2	4	2	1	2	2	1	2	4	4	3	3	3	4	3	4	1	1	5	2	5
2021-01-11 10:25:29	Si	33	1	1	5	3	3	4	2	1	5	1	5	1	5	2	2	3	1	1	1	1	3	1	5	5	5	3	1	5	3	1	1	1	1	5	1	5	1	1	1	5	1	1	2	5	5	1	5
2021-01-11 10:26:09	Si	34	2	1	5	3	2	2	3	2	2	5	4	2	3	1	2	3	2	3	2	2	3	2	2	2	2	2	1	3	2	2	2	2	2	2	2	2	2	2	2	2	3	4	2	1	4	4	4
2021-01-11 10:28:07	Si	50	2	1	5	2	3	4	1	6	6	1	4	2	4	1	2	3	2	3	1	1	1	1	4	4	1	1	1	2	1	1	2	1	1	1	3	1	1	1	1	1	2	4	2	5	5	5	5
2021-01-11 10:28:28	Si	39	2	1	5	3	2	4	3	3	5	1	3	1	1	5	5	2	1	2	4	4	4	1	5	5	5	2	3	5	4	2	2	1	1	3	4	4	4	4	5	5	2	4	1	4	5	2	5
2021-01-11 10:30:04	Si	33	1	1	4	1	3	4	2	1	1	1	3	1	2	2	2	2	2	2	2	2	2	2	2	2	2	2	2	2	2	2	2	2	2	2	2	2	2	2	2	2	4	5	5	5	5	5	5
2021-01-11 10:30:43	Si	25	2	1	4	1	3	2	1	5	5	1	3	1	2	3	3	3	3	3	3	3	3	3	3	3	3	3	3	3	3	3	3	3	3	3	3	3	3	3	3	3	4	5	5	5	5	5	5
2021-01-11 10:32:00	Si	31	1	1	4	1	3	3	2	2	2	1	3	2	4	4	3	3	2	3	2	2	4	3	5	5	5	3	4	4	3	3	2	1	1	3	3	2	2	2	2	5	3	1	2	5	3	2	1
2021-01-11 10:35:09	Si	29	1	2	3	1	3	4	1	2	1	1	5	2	3	3	3	4	3	3	3	3	3	3	3	3	3	3	3	3	4	4	4	3	2	3	3	3	3	3	3	3	4	5	5	5	5	5	5
2021-01-11 10:37:05	Si	35	2	1	4	1	3	4	1	3	3	1	3	1	3	3	4	4	5	4	3	3	4	3	4	5	5	4	3	3	3	3	2	2	1	2	5	4	4	3	4	4	3	4	5	5	5	4	5
2021-01-11 10:37:56	Si	53	2	1	5	2	2	4	3	3	3	1	5	3	4	4	4	4	4	4	4	4	4	4	3	3	3	3	3	3	3	3	3	3	3	3	3	3	3	3	3	3	1	5	5	5	5	5	5
2021-01-11 10:38:30	Si	27	1	2	4	2	3	3	2	2	2	1	5	1	3	3	3	3	3	3	3	3	3	3	3	3	3	3	3	3	4	4	2	1	1	1	3	3	3	3	3	3	3	3	2	5	5	1	5
2021-01-11 10:40:10	Si	56	2	1	4	3	2	4	1	2	2	1	4	2	1	1	1	1	1	1	1	1	1	1	1	1	1	1	3	1	1	3	4	4	5	1	1	1	1	1	1	1	1	1	2	2	5	2	5
2021-01-11 10:51:20	Si	49	2	1	5	3	2	4	3	3	3	1	4	1	5	5	5	5	5	5	5	5	5	5	5	5	5	5	5	5	5	5	5	5	5	5	5	5	5	5	5	5	4	5	5	5	5	5	5
2021-01-11 10:52:25	Si	37	2	1	5	2	3	4	1	5	5	1	3	2	3	3	3	3	2	3	3	3	2	2	2	2	2	2	2	2	4	4	2	2	1	3	4	4	3	3	3	4	3	2	5	5	5	2	5
2021-01-11 10:54:23	Si	42	2	1	5	2	2	3	2	1	1	1	5	1	2	1	2	2	2	2	3	3	3	3	3	3	3	3	3	3	1	2	1	1	1	1	3	3	3	3	3	3	4	5	5	5	5	5	5
2021-01-11 10:55:49	Si	32	2	2	5	3	2	4	2	5	5	6	5	2	4	4	4	5	4	4	4	4	4	4	4		5	5	5	5	3	3	4	3	4	4	3	3	3	3	4	4	2	4	2	3	3	2	1
2021-01-11 10:56:12	Si	35	2	1	4	3	2	4	3	2	2	2	5	2	5	5	5	5	5	5	5	5	5	3	4	2	3	5	2	3	3	3	3	3	1	4	5	5	5	5	5	5	3	4	4	3	5	1	5
2021-01-11 10:58:18	Si	34	2	1	5	2	3	4	2	3	3	1	3	1	1	1	2	2	1	3	1	1	2	1	3	3	3	3	3	3	3	3	3	3	3	3	1	3	1	1	3	1	3	5	5	5	5	5	1
2021-01-11 10:58:25	Si	36	1	1	4	2	3	4	2	1	3	1	4	1	2	2	2	2	2	1	1	1	2	1	5	5	4	3	1	4	2	2	1	1	1	2	2	2	2	2	2	2	3	1	1	5	5	4	5
2021-01-11 10:59:08	Si	42	2	1	5	3	2	3	2	5	5	1	5	2	2	3	5	3	2	2	1	2	3	2	1	1	2	3	2	1	2	3	2	2	2	3	1	5	2	2	4	4	2	4	2	5	1	2	1
2021-01-11 10:59:59	Si	53	2	1	5	3	2	4	2	3	3	1	4	1	3	4	5	3	3	5	1	2	5	3	5	5	5	2	2	5	3	3	1	1	1	1	3	3	2	2	3	4	4	5	1	5	5	5	5
2021-01-11 11:01:39	Si	39	2	1	4	1	3	4	1	3	3	1	4	2	3	3	3	4	3	3	3	3	4	3	5	2	4	4	2	4	2	2	4	1	1	4	4	3	3	1	2	2	3	5	2	1	5	2	5
2021-01-11 11:04:05	Si	29	1	1	5	3	2	4	2	2	2	1	5	3	5	5	5	5	5	5	5	5	5	4	5	3	5	5	4	4	3	3	4	3	3	4	4	5	5	5	5	5	2	4	1	2	5	1	1
2021-01-11 11:04:06	Si	51	2	1	5	3	2	4	3	5	5	1	5	1	1	3	1	5	3	3	2	2	5	2	5	3	5	3	2	5	1	1	2	1	1	5	2	2	1	1	5	5	3	4	2	3	4	5	5
2021-01-11 11:04:22	Si	35	2	1	5	3	2	3	2	2	2	1	3	3	5	5	5	5	5	5	5	5	5	5	5	5	5	5	5	5	5	5	5	5	5	5	5	5	5	5	5	5	3	4	2	1	4	2	4
2021-01-11 11:05:54	Si	45	2	1	5	3	3	4	2	5	5	1	4	2	3	2	4	4	2	3	2	2	5	2	5	2	5	4	1	4	2	1	2	1	1	4	4	2	2	1	2	3	3	4	5	4	5	2	5
2021-01-11 11:06:04	Si	35	1	1	5	3	2	4	2	2	2	1	5	2	3	1	3	4	1	4	1	1	5	3	4	5	5	4	1	4	1	1	5	1	1	5	5	5	1	1	3	1	4	5	1	5	5	3	5
2021-01-11 11:07:18	Si	39	1	1	5	3	2	3	3	2	2	1	5	1	3	4	4	5	3	4	2	3	3	2	5	5	5	5	1	5	2	1	2	1	1	4	5	5	3	3	3	5	2	4	2	5	5	2	5
2021-01-11 11:07:41	Si	49	2	2	5	3	2	4	3	2	2	1	5	1	3	3	3	4	3	2	3	3	2	2	2	2	5	5	1	5	3	2	3	1	1	2	3	3	3	3	3	3	4	5	5	5	5	5	5
2021-01-11 11:10:23	Si	47	1	1	5	1	2	4	3	3	3	1	4	2	5	4	5	5	3	4	2	3	4	4	5	5	4	3	3	4	2	1	4	1	2	4	3	2	1	1	2	2	2	4	2	1	4	1	1
2021-01-11 11:13:01	Si	34	1	1	5	2	2	4	1	5	5	2	5	2	1	4	4	4	3	4	4	2	2	3	3	3	4	3	2	4	3	3	2	1	1	3	3	4	3	3	3	2	4	5	2	3	5	2	5
2021-01-11 11:14:37	Si	32	1	1	5	3	2	4	2	2	2	1	5	1	4	3	4	5	5	5	4	5	4	3	5	5	5	5	3	5	4	4	5	4	1	5	5	5	4	3	4	5	3	4	4	5	4	2	5
2021-01-11 11:15:39	Si	42	1	1	5	3	2	4	3	3	3	1	5	1	3	3	3	3	3	3	3	3	3	3	3	3	3	3	3	3	1	1	1	1	1	1	3	3	3	3	3	3	4	5	5	5	5	5	5
2021-01-11 11:15:42	Si	27	1	2	5	3	2	4	3	3	3	6	5	1	3	3	3	3	3	3	3	3	3		3	3	3	3	3	3	3	3	1	1	1	1	3	3	3	3	3	3	4	5	5	3	5	5	5
2021-01-11 11:15:43	Si	47	2	1	5	3	2	2	2	5	5	1	4	1	5	4	5	5	5	5	5	4	5	3	5	5	4	5	2	5	3	1	1	1	1	2	3	4	3	3	4	4	4	4	2	5	5	1	5
2021-01-11 11:20:45	Si	40	2	1	5	3	2	4	3	5	5	1	5	1	3	3	4	4	3	3	3	3	3	3	3	3	3	3	3	3	3	1	1	1	1	5	1	1	1	1	5	1	3	1	1	1	4	1	1
2021-01-11 11:20:48	Si	42	1	1	5	3	2	4	3	3	3	1	4	2	3	3	3	4	3	4	3	3	3	2	5	4	4	3	1	5	3	3	3	3	2	3	4	3	3	3	3	3	4	5	5	5	5	5	5
2021-01-11 11:21:45	Si	57	2	1	5	3	2	4	2	2	2	1	5	2	3	4	4	4	4	4	3	3	5	5	5	5	5	5	2	5	3	1	3	2	1	5	3	4	3	2	3	5	3	4	2	1	4	2	4
2021-01-11 11:22:17	Si	41	2	2	5	3	2	4	3	5	5	5	4	1	3	3	3	3	3		3	3	3	3	3	3	3	3	3	3	3	3	3	3	3	3	3	3	3	3	3	3	4	5	5	5	5	5	5
2021-01-11 11:30:51	Si	42	2	1	5	3	2	2	2	1	3	1	4	2	3	4	3	4	5	5	4	4	5	3	5	5	5	4	3	5	3	3	3	3	2	3	5	5	5	5	5		3	4	5	5	5	3	5
2021-01-11 11:31:40	Si	42	2	1	5	2	3	2	2	1	3	1	4	1	3	3	3	3	3	3	3	3	3	3	3	3	3	3	3	3	3	3	3	3	3	3	3	3	3	3	3	3	4	5	5	5	5	5	5
2021-01-11 11:31:54	Si	48	1	1	5	2	2	2	2	3	3	1	4	2	4	5	5	5	5	5	5	5	5	5	5	1	5	4	4	5	5	5	5	5	1	5	5	5	5	5	5	5	2	4	3	3	5	2	5
2021-01-11 11:32:11	Si	51	2	1	5	3	2	4	2	1	1	1	5	2	5	5	5	5	3	3	1	2	5	1	5	5	5	3	1	3	2	2	2	1	1	1	3	3	2	3	3	3	4	5	3	5	5	2	1
2021-01-11 11:32:31	Si	28	1	1	4	3	3	4	1	1	5	1	4	1	3	3	3	4	3	5	2	3	5	3	3	5	5	5	3	5	1	1	1	1	1	1	3	3	3	1	1	3	4	5	1	1	5	5	5
2021-01-11 11:35:20	Si	42	1	1	5	3	2	2	2	6	5	1	3	1	5	2	5	5	4	4	3	3	5	4		3	4	3	3	5	4	4	2	2	1	1	3	4	3	4	5	4	3	5	3	5	1	4	5
2021-01-11 11:35:52	Si	50	1	1	5	3	2	4	3	3	3	6	4	1	3	3	3	3	3	3		3	3	3	3	3	3	3	2	3	3	3	3	1	1	2	5	3	1	1	2	3	3	4	2	3	5	4	5
2021-01-11 11:38:14	Si	59	1	1	5	3	2	2	2	3	3	1	5	2	5	5	5	3	4	4	3	3	4	4	5	5	4	3	3	5	2	1	2	1	1	3	3	5	3	4	3	4	3	4	5	5	5	2	5
2021-01-11 11:39:23	Si	55	1	1	5	3	2	4	2	2	2	1	4	2	4	3	3	4	2	3	3	3	3	3	5	1	5	3	3	5	3	3	3	3	1	3	4	3	3	2	3	3	2	4	2	1	5	5	5
2021-01-11 11:45:13	Si	35	1	1	5	2	2	4	3	6	1	1	4	2	1	5	5	5	3	4	1	1	5	5	5	5	5	3	3	5	3	1	4	1	1	5	1	3	1	1	4	1	2	4	2	2	5	2	5
2021-01-11 11:45:37	Si	36	2	1	4	2	3	4	3	2	2	1	4	1	3	3	3	2	2	3	4	4	3	4	5	5	5	4	1	3	2	2	3	2	1	1	2	3	2	2	2	2	4	5	5	5	5	5	5
2021-01-11 11:47:27	Si	37	1	1	5	3	2	4	3	3	3	1	5	2	3	5	3	3	4	3	2	3	4	3	5	2	4	3	2	2	2	2	1	1	1	3	5	5	1	1	1	5	1	4	2	5	5	1	5
2021-01-11 11:49:37	Si	34	1	1	4	2	3	4	2	6	6	6	5	2	5	1	1	1	1	1	5	1	2	1	5	5	5		1	1	3	1	2	1	1	5	1	5	1	1	1	1	4	4	5	5	5	5	5
2021-01-11 11:52:05	Si	43	1	1	4	1	2	4	2	1	2	5	5	2	4	3	3	4	3	3	3	2	4	3	5	3	3	3	3	4	3	3	3	1	1	4	3	3	3	3	3	3	1	1	2	2	5	2	5
2021-01-11 11:53:27	Si	60	2	1	5	3	2	4	3	3	3	1	5	2	5	5	1	5	5	4	4	4	4	4		4	4	2	1	4	1	1	2	1	1	2	4	5	4	4	4	1	3	3	5	5	5	4	1
2021-01-11 11:56:06	Si	33	1	1	5	3	3	1	2	1	5	1	3	1	4	4	3	4	3	3	3	3	4	3	5	5	5	3	2	5	4	4	1	1	1	1	4	4	3	3	4	3	3	4	5	5	5	5	5
2021-01-11 11:56:47	Si	50	1	2	4	3	3	4	2	3	3	1	5	2	3	3	4	5	4	4	3	3	5	4	5	5	4	4	2	5	2	2	3	2	1	3	4	5	3	3	5	5	2	4	5	5	5	5	1
2021-01-11 11:59:13	Si	33	2	2	5	1	3	4	2	3	3	1	5	2	3	4	3	3	4	3	3	4	4	4	3	4	4	4	4	4	4	5	5	4	4	4	3	4	4	3	3	4	3	5	5	4	1	5	5
2021-01-11 12:02:32	Si	33	1	1	5	2	2	4	2	2	2	1	2	1	5	5	5	5	1	5	1	2	5	3	2	5	5	3	1	5	1	1		1	1	4	3	5	1	1	4	5	3	1	4	1	5	2	5
2021-01-11 12:03:38	Si	34	2	1	5	3	2	1	2	5	5	1	4	2	4	5	5	5	2	4	5	3	3	3	3	3	3	2	2	2	3	1	1	1	1	1	3	3	3	3	3	3	3	4	2	4	4	3	4
2021-01-11 12:03:55	Si	35	1	1	5	3	2	4	3	3	3	6	5	2	5	5	5	5	3	5	2	3	3	3	5	5	5	5	4	5	1	1	1	1	1	4	2	3	1	1	3	3	3	4	5	5	5	2	5
2021-01-11 12:04:07	Si	40	1	1	5	1	2	2	2	2	2	1	4	2	3	4	4	5	3	3		4	5		5	3	5	3	4	4	4	2	2	2	2	3	3	4	3		3	2	3	4	4	1	5	4	5
2021-01-11 12:05:22	Si	34	1	1	5	2	3	4	2	5	5	1	5	1	3	3	3		3	3	3	3	3	3	3	3	3	3	1	3	2	1	1	1	1	1	1	3	3	3	3	3	4	5	5	5	5	5	5
2021-01-11 12:05:39	Si	49	1	1	4	2	3	4	2	1	3	5	4	2	2	2	2	3	2	2	2	2	2	2	4	3	4	3	3	4	2	2	2	1	1	2	2	2	2	2	2	2	3	3	2	5	5	5	5
2021-01-11 12:09:19	Si	43	2	1	5	3	2	4	2	2	2	1	5	2	1	5	5	5	5	5	5	5	5	1	5	2	5	5	2	1	5	3	3	4	1	2	5	5	5	5	5	5	2	4	2	3	5	1	5
2021-01-11 12:09:30	Si	28	1	1	4	2	2	4	2	2	2	1	4	2	5	2	5	5	5	5	3	3	5	2	5	5	5	5	1	5	4	4	3	3	1	2	5	5	2	2	5	5	3	4	2	5	5	2	5
2021-01-11 12:16:46	Si	43	2	1	5	3	2	2	3	5	5	1	5	2	4	4	3	3	3	3	4	3	3	3	3	3	4	3	1	3	4	4	2	3	1	3	3	3	3	3	3	3	3	4	2	3	5	4	5
2021-01-11 12:16:50	Si	31	2	1	5	3	2	4	3	3	3	1	5	1	3	3	3	3	2	2	3	3	3	3	3	3	3	3	3	3	3	2	3	1	1	1	1	1	1	1	1	1	4	5	5	5	5	5	5
2021-01-11 12:20:40	Si	53	2	2	5	3	2	4	3	3	6	5	5	1	3	1	1	1	1	1	1	1	3	1	5	5	5	3	3	5	3	1	1	1	1	1	3	3	1	1	1	5	4	5	5	5	5	5	5
2021-01-11 12:21:33	Si	52	2	1	5	3	3	4	3	5	5	6	3	1	5	5	5	3	3	3	3	3	2	1	5	3	3	2	1	2	2	1	1	1	1	1	1	1	1	1	1	1	4	1	2	5	5	5	5
2021-01-11 12:21:35	Si	40	1	1	5	3	2	4	3	3	3	1	5	2	3	3	4	4	3		4	2	5	3	5	5	4	2	2	5	3	2	3	2	3	5	4	3	2	2	4		3	4	1	1	1	1	5
2021-01-11 12:22:01	Si	42	1	1	5	3	2	4	3	2	2	1	5	3	5	5	5	5	5	5	5	5	5	1	4	4	5	5	1	2	5	1	5	2	1	5	5	5	5	5	5	5	2	4	1	2	4	2	1
2021-01-11 12:22:49	Si	35	1	1	4	2	3	4	1	3	3	1	5	2	3	4	5	5	5	5	4	4	4	3	5	4	4	4	3	5	2	2	3	1	1	2	4	5	4	4	5	5	3	3	4	3	5	4	5
2021-01-11 12:23:28	Si	40	2	1	5	2	2	4	2	3	3	2	5	2	1	1	3	1	1	3	1	1	5	3	5	5	5	1	1	5	2	1	3	1	2	5	2	3	1	1	1	3	3	5	5	5	5	2	5
2021-01-11 12:23:49	Si	35	1	1	5	3	2	4	2	5	5	1	5	1	5	3	4	4	4	4	3	3	4	3	5	5	5	5	3	5	3	3	2	2	1	3	3	3	3	3	3	3	4	5	5	5	5	5	5
2021-01-11 12:24:17	Si	36	1	2	5	3	2	4	2	1	1	6	5	1	3	3	3	3	3	3	3	3			3	3	3	3	3	3	3	3	3	3	3	3	3	3	3	3	3	3	4	5	5	5	5	5	5
2021-01-11 12:27:07	Si	55	1	1	5	3	2	4	3	2	2	1	5	2	3	3	4	5	3	4	3	3	5	3	5	5	3	3	3	5	2	2	4	2	3	4	4	4	2	2	5	3	2	4	2	2	5	2	5
2021-01-11 12:28:22	Si	56	2	1	5	3	2	4	3	3	3	1	5	3	5	3	1		3		3	3	3		3		3	3	3	3	1	1	1	1	1	3	1	1	1	1		1	4	5	5	5		5
2021-01-11 12:29:26	Si	38	2	1	5	3	2	2	2	2	2	1	5	1	3	3	3	3	3	3	3	3	3	3	3	3	3	3	3	3	3	3	3	3	3	3	2	2	3	3	3	3	2	2	5	5	5	5	5
2021-01-11 12:31:26	Si	51	2	1	4	3	3	2	2	3	6	6	4	2	5	4	4	5	3	5	3	3	4	3	5	3	4	5	2	5	3	2	1	1	1	4	5	5	3	3	3	3	3	4	2	3	5	1	5
2021-01-11 12:36:54	Si	33	2	2	5	3	2	4	2	5	5	1	5	2	5	5	5	5	4	2	5	1	1	1	1	1	1	3	3	2	2	2	3	3	3	2	3	3	2	3	2	2	4	5	5	5	5	2	5
2021-01-11 12:37:13	Si	48	2	1	5	3	2	4	3	5	5	1	5	2	3	4	4	4	3	3	2	1	4	1	5	1	4	3	3	5	4	1	4	1	1	4	1	3	1	2	2	2	2	4	2	1	5	1	1
2021-01-11 12:41:19	Si	25	1	1	4	1	3	4	1	1	5	1	5	1	3	3	4	3	4	5	2	3	5	3	3	4	5	4	1	2	3	4	3	4	2	3	2	1	1	2	3	3	3	5	1	5	5	1	5
2021-01-11 12:43:18	Si	29	1	1	5	2	2	4	2	2	2	1	5	2	3	3	3	3	3	3	3	3	3	3	3	3	3	3	3	3	3	3	3	3	3	3		3	3	3	3	3	4	5	5	5	5	5
2021-01-11 12:44:11	Si	56	2	1	5	3	2	4	2	5	5	5	5	2	5	5	5	5	5	5	5	3	5	1	4	5	5	5	1	5	5	4	4	4	3	4	5	5	5	5	5	5	2	4	1	1	4	1	1
2021-01-11 12:44:18	Si	46	1	1	5	3	2	2	2	2	2	1	5	2	5	1	1	1	1	3	1	1	3	2	5	3	5	3	2	5	1	1	3	1	1	3	3	2	1	1	1	1	2	4	2	1	5	2	5
2021-01-11 12:44:22	Si	58	2	2	4	2	3	4	2	3	3	1	4	1	5	5	4	3	5	5	5	5	5	4	4	5	5	4	4	4	4	4	4	3	3	3	3	4	3	2	4	4	4	5	5	5	5	5	5
2021-01-11 12:44:54	Si	43	1	1	5	2	3	4	2	2	5	1	5	1	3	2	2	2	2	2	1	1	2	2	5	4	4	4	1	5	4	3	1	3	1	1	2	3	1	1	1	1	4	5	5	5	5	5	5
2021-01-11 12:46:23	Si	57	1	1	5	3	2	2	3	2	2	1	4	2	3	2	3	3	2	3	2	2	4	1	4	4	4	1	3	5	1	2	3	3	1	3	4	2	2	2	4	3	1	1	1	2	5	2	5
2021-01-11 12:47:33	Si	34	1	1	5	3	2	4	2	2	2	1	4	2	4	4	3	4	4	4	3	4	3	3	3	3	4	3	3	3	3	3	3	3	2	4	3	3	3	3	3	3	4	4	5	5	5	3	5
2021-01-11 12:48:37	Si	38	2	1	5	3	2	4	3	3	3	1	4	1	3	1	4	4	1	1	1	1	4	4	5	5	5	2	2	5	2	2	1	1	1	4	1	1	1	1	2	2	2	1	2	3	5	2	2
2021-01-11 12:48:44	Si	32	1	1	4	2	3	4	2	2	5	1	3	1	3	3	3	3	3	3	1	3	3	3	4	4	4	3	1	4	3	3	3	3	3	3	4	4	1	1	3	3	4	5	5	5	5	5	5
2021-01-11 12:51:51	Si	27	2	1	5	3	2	3	2	3	3	1	3	1	4	3	4	4	3	4	2	3	4	3	5	4	4	3	2	5	4	4	1	1	1	1	5	4	3	4	4	3	4	5	5	5	5	5	5
2021-01-11 12:52:40	Si	27	1	1	5	2	3	4	2	3	3	1	4	2	5	1	5	4	2	3	1	2	4	3	4	5	4	2	2	5	2	2	3	1	1	5	2	3	1	1	2	2	2	4	5	5	5	3	5
2021-01-11 12:53:05	Si	31	2	1	4	1	3	4	2	3	3	1	4	1	2	2	2	2	2	2	3	2	3	3	3	3	3	4	2	2	1	2	3	4	5	5	2	1	1	2	3	4	1	1	2	2	3	2	3
2021-01-11 12:54:54	Si	47	2	1	4	2	2	4	2	3	3	1	5	2	3	3	3	3	3	3	3	3	3	3	3	3	3	3	3	3	2	2	2	2	2	2	2	2	2	2	2	2	4	5	5	5	5	5	5
2021-01-11 12:57:23	Si	39	2	2	5	3	2	4	2	2	5	5	5	3	4	5	5	5	5	5	5	2	4	1	2	1	2	3	1	2	5	5	5	3	4	4	3	4	5	5	5	2	3	4	3	2	5	2	1
2021-01-11 13:00:19	Si	29	1	1	4	2	2	4	1	2	2	1	4	1	3	3	3	3	3	3	3	3	3	3	3	3	3	3	3	3	3	3	3	3	3	3	3	3	3	3	3	3	1	4	1	1	5	2	5
2021-01-11 13:04:30	Si	53	2	1	5	2	2	4	2	5	5	1	5	2	3	3	3	3	2	4	2	2	4	2	5	5	5	3	3	5	1	1	2	3	1	2	2	3	2	2	3	2	3	4	1	5	5	4	5
2021-01-11 13:06:18	Si	42	1	1	5	3	2	4	3	2	2	1	5	2	5	1	5	5	1	2	1	1	2	1	5	5	5	1	1	5	1	1	1	1	1	5	1	1	1	1	1	1	2	5	5	1	5	3	1
2021-01-11 13:20:27	Si	39	1	1	5	3	2	4	2	2	2	2	1	2	4	3	4	4	4	4	4	4	4		3	3		3	3	3	4	4	4	4		4	4	4	4	4	4	4	1	1	1	1	4	3	5
2021-01-11 13:21:13	Si	35	1	1	4	1	3	4	3	3	5	1	4	2	3	3	3	3	3	3	3	3	3	3	3	3	3	3	3	3	3	3	3	3	3	3	3	3	3	3	3	3	2	4	5	5	5	2	5
2021-01-11 13:28:25	Si	27	1	1	4	2	2	3	2	5	5	1	5	1	4	5	4	4	2	3	2	2	3	4	4	4	2	3	2	5	5	4	4	1	1	3	3	4	3	3	3	5	2	1	1	3	5	1	5
2021-01-11 13:35:55	Si	51	2	1	5	3	2	4	3	3	3	1	5	1	1	1	1	1	1	3	1	1	1	2	5	5	5	1	1	5	4	3	5	3	3	3	5	5	2	2	1	1	3	4	5	5	5	2	1
2021-01-11 13:39:08	Si	37	1	1	5	3	3	4	3	3	3	1	4	1	3	4	4	4	3	3	2	2	2	2	5	1	5	3	1	2	3	2	1	1	1	2	4	4	3	3	3	3	3	1	2	5	5	4	5
2021-01-11 13:41:17	Si	53	2	1	5	3	2	3	1	5	3	1	5	2	3	3	2	2	2	3	3	3	3	3	3	3	3	3	3	3	4	4	3	3	3	4	3	3	3	3	3	3	4	5	5	5	5	5	5
2021-01-11 13:42:25	Si	55	2	1	5	2	2	4	2	2	2	1	5	2	5	5	5	5	5	5	5	5	5	5	5	5	5	5	5	5	5	5	5	5	5	5	4	4	4	4	4	4	2	4	5	1	4	1	1
2021-01-11 13:43:03	Si	54	1	1	5	1	3	4	2	3	3	1	4	2	4	3	3	3	3	3	3	3	3	3	3	3	3	3	3	3	3	3	3	3	3	3	3	3	3	3	3	3	4	5	5	5	5	5	5
2021-01-11 13:47:09	Si	58	1	1	5	2	2	4	2	2	2	1	3	2	3	3	3	3	3	3	3	3	3	3	3	3		3	3	3	2	2	2	4	3	3	4	2	2	3	1	2	3	4	2	1	5	2	5
2021-01-11 13:48:36	Si	47	2	1	5	3	2	4	2	3	3	1	4	1	3	3	1	3	1	2	3	2	2	3	5	5	5	3	1	5	2	2	3	3	1	3	1	3	2	2	2	2	2	1	5	5	5	1	5
2021-01-11 13:54:03	Si	42	2	1	4	2	3	4	3	5	3	1	3	1	1	5	3	3	2	2	1	1	3	3	5	2	3	3	1	2	3	3	2	1	1	3	3	2	2	2	2	5	4	5	5	5	5	5	5
2021-01-11 13:55:26	Si	35	1	1	5	3	2	4	2	3	6	1	5	2	5	4	4	4	3	3	3	3	3	3		3	3	3	3	3	4	3	4	3	1	3	3	3	3	3	3	3	2	2	5	5	5	5	5
2021-01-11 14:00:19	Si	67	2	1	5	2	2	4	3	2	2	1	5	2	5	5	5	5	5	5	5	4	5	5	5	5	5	5	4	5	5	3	5	1	1	5	5	5	5	5	5	5	2	4	1	2	4	1	1
2021-01-11 14:01:48	Si	33	2	1	5	3	2	4	2	2	2	6	5	2	3	2	3	4	1	3	1	1	5	3	5	5	5	2	2	5	3	3	2	1	1	2	1	3	1	1	3	2	2	4	2	3	4	2	5
2021-01-11 14:03:21	Si	49	1	1	5	3	2	2	3	2	3	1	5	1	5	4	3	4	2	3	3	3	3	3	3	3	3	2	3	3	1	2	5	3	3	3	3	3	3	3	3	3	3	4	5	5	5	5	5
2021-01-11 14:09:00	Si	41	2	1	5	3	2	4	2	3	3	1	5	2	4	3	3	4	3	3	3	3	3	4	3	3	3	3	2	4	3	3	2	2	2	3	4	4	3	3	3	3	4	1	4	3	5	3	5
2021-01-11 14:10:29	Si	38	1	2	4	2	3	4	2	3	3	1	3	2	3	3	3	3	3		3	3	3	3		3	3	4		4	2	3	3	3	3	3	4	4	4	4	4	4	3	4	1	3	4	3	5
2021-01-11 14:12:22	Si	30	1	1	5	2	2	4	2	2	2	1	2	2	5	5	5		5	5	1	1	3	3	5	5	5		4	3	5	1	4	1	1	3	5	5	5	5	5	5	3	4	1	3	4	2	1
2021-01-11 14:16:29	Si	46	1	1	5	3	2	4	3	3	5	1	5	2	4	1	3	3	1	3	1	2	3	3	4	3	3	3		3	1	1	3	1	1	2	1	1	1	1		1	1	1	2	2	5	3	5
2021-01-11 14:16:35	Si	38	1	1	5	3	2	4	3	2	2	6	5	2	5	3	4	5	4	4	3	3	3	3	5	4	5	4	4	5	3	3	4	2	1	2	4	4	3	3	4	2	3	4	2	1	5	4	5
2021-01-11 14:23:24	Si	39	2	1	3	1	3	4	2	5	1	5	4	1	3	3	3	3	3	3	3	3	3	3	3	3	3	3	3	3	3	1	3	1	1	3	5	3	3	3	3	3	3	4	4	4	2	3	3
2021-01-11 14:24:01	Si	44	2	1	5	3	2	4	2	3	3	1	5	1	1	4	4	4	1	1	1	1	1	3	5	5	3	3	3	3	2	1	1	1	1	1	1	1	1	1	1	1	2	4	5	5	5	5	5
2021-01-11 14:27:06	Si	31	1	1	4	1	3	3	2	3	1	1	3	1	1	2	2	3	5	5	5	5	5	5	5	5	5	5	5	5	1	1	1	3	5	5	1	1	1	1	1	1	4	5	5	5	5	5	5
2021-01-11 14:28:09	Si	46	2	1	5	3	2	4	3	5	5	1	4	2	3	4	5	5	5	5	3	4	5	4	5	5	5	4	4	4	4	2	1	3	1	3	3	3	3	5	5	5	3	1	5	5	5	2	5
2021-01-11 14:29:28	Si	36	1	1	4	2	3	4	2	5	5	1	3	2	3	4	3	3	3	3	3	3	3	3	3	3		3	3	3	2	1	3	2	1	2	3	3	3	2	3	3	3	4	5	5	5	4	5
2021-01-11 14:30:47	Si	39	1	1	5	2	2	4	2	5	5	1	4	2	3	3	3	3		3	3	3	3	3	3	3	3	3	3	3	3	3	3	3	3	3	3	3	3	3	3	3	4	3	5	5		5	5
2021-01-11 14:33:42	Si	50	2	1	5	3	2	4	2	3	3	1	5	1	4	5	2	5	3	4	2	2	5	4	5	5	5	4	1	5	4	3	2	2	1	3	3	4	2	2	2	1	4	5	1	5	5	4	5
2021-01-11 14:34:30	Si	32	1	1	5	2	2	2	3	2	2	1	5	2	1	1	3	3	2	2	1	1	2	1	3	3	3	2	2	3	3	1	3	1	3	5	3	1	1	1	1	1	3	5	2	4	2	5	5
2021-01-11 14:39:45	Si	32	2	1	4	1	3	4	2	5	5	1	4	1	2	4	3	3	3	3	3	3	3	3	3	3	3	3	3	3	3	4	4	4	4	4	4	4	4	4	4	4	4	5	5	5	5	5	5
2021-01-11 14:41:38	Si	52	1	1	5	3	2	4	3	2	2	1	4	2	3	3	3	3	3	4	3	3	3	3	3	3	3	3	3	3	3	3	3	3	3	3	3	3	3	3	3	3	3	1	5	5	5	1	5
2021-01-11 14:42:30	Si	45	2	1	5	3	2	4	2	3	3	1	5	2	4	1	2	3	1	2	4	2	5	5	5	5	5	1	1	5	1	1	5	1	1	5	5	5	1	1	1	1	3	1	1	1	4	2	1
2021-01-11 14:45:56	Si	50	1	1	5	2	2	4	2	5	2	6	5	3	4	5	5	5	5	5	5	5	5	1	1	1	4	5	1	4	4	4	4	5	2	4	2	5	5	5	5	5	2	3	2	2	4	2	1
2021-01-11 14:46:05	Si	40	1	1	5	2	2	4	3	3	3	1	4	1	3	3	3	3	3	3	3	3	3	3	3	3	3	3	3	3	3	3	3	3	3	3	3	3	3	3	3	3	4	5	5	5	5	5	5
2021-01-11 14:47:24	Si	52	1	1	5	3	2	4	3	2	2	6	3	2	3	1	1	1	3	3	3	3	3	3	3	3	3	3	3	3	3	3	3	3	3	3	2	3	1	1	1	1	4	5	5	5	5	5	5
2021-01-11 14:52:17	Si	50	2	1	5	3	2	4	3	6	6	1	4	2	3	3	4	4	3	4	2	2	4	3	4	3	3	4	3	4	2	2	2	3	3	3	4	3	2	2	4	3	3	1	5	3	5	3	5
2021-01-11 14:52:20	Si	43	2	1	5	3	2	4	3	2	2	1	4	2	3	3	3		3	3	2	1	3	3	5	3	3	3	3		1	1	3	1	1	2	2	3	3	3	3	3	4	5	5	5	5	5	5
2021-01-11 14:52:20	Si	60	2	1	4	3	3	4	2	5	5	1	5	2	5	4	5	5	5	5	4	4	4	3	5	5	4	5	3	5	4	4	4	4	3	4	5	5	5	5	5	5	3	4	2	1	3	2	1
2021-01-11 14:54:58	Si	30	1	1	5	2	2	2	2	5	5	1	4	1	3	3	3	3	3	4	3	3	3	3	3	3	4	4	2	3	5	2	2	1	1	1	3	5	3	3	3	3	4	5	5	5	5	5	5
2021-01-11 14:55:33	Si	55	1	1	5	3	2	4	3	2	2	1	5	2	4	4	5	5	2	2	1	1	4	4	5	5	5	2	1	4	4	4	4	1	2	4	4	4	4	4	4	1	3	4	2	1	5	2	5
2021-01-11 14:59:48	Si	51	1	1	5	3	2	4	3	3	3	1	5	1	4	4	4	3	5	4	4	4	4	5	5	5	5	5	2	4	3	3	4	2	1	5	4	4	3	3	3	3	3	4	5	5	1	2	5
2021-01-11 15:00:33	Si	44	1	2	5	3	2	3	3	2	2	6	3	1	3	4	4	4	3	4	3	3	4	3	5	3	5	4	2	4	4	3	3	3	2	2	4	4	4	3	4	4	3	4	5	1	5	4	5
2021-01-11 15:02:37	Si	58	2	1	5	3	2	4	2	2	2	1	4	2	3	1	1	1	1	1	1	1	1	1	1	1	1	1	1	1	1	1	1	1	1	1	1	1	1	1	1	1	3	4	2	4	2	2	5
2021-01-11 15:04:48	Si	34	1	1	5	2	3	4	2	1	2	1	5	2	3	4	4	4	3	3	2	2	2	3	3	3	3	3	2	4	3	2	2	2	2	2	2	2	2	2	4	4	2	4	2	3	5	5	5
2021-01-11 15:08:36	Si	44	1	1	4	3	3	4	2	1	3	1	4	1	3	3	3	3	3	3	3	3	3	3	3	3	3	3	3	3	4	4	3	3	3	3	3	3	3	3	3	3	4	5	5	5	5	5	5
2021-01-11 15:15:38	Si	48	1	1	5	2	2	4	3	2	2	1	4	1	4	4	4	4	3	3	3	3	3	4	5	5	5	3	2	4	1	1	1	1	1	1	3	4	2	3	3	3	4	5	5	5	5	5	5
2021-01-11 15:18:37	Si	42	2	1	5	3	2	4	1	3	3	1	4	2	4	5	5	5	5	4	3	3	3	2	3	5	5	3	2	5	3	3	2	1	1	2	3	3	3	3	3	4	2	1	5	5	5	2	5
2021-01-11 15:19:46	Si	44	2	1	5	3	2	3	2	3	3	1	4	1	4		4	4	3	3	3	3	3	3	3	3	3	3	3	3	3	3	3	1	1	1	1	1	1	1	1	1	4	5	5	5	5		5
2021-01-11 15:25:00	Si	35	1	1	4	1	3	2	2	2	6	1	5	1	4	4	3	4	3	4	3	4	4	4	4	4	4	4	4		3	3	4	4	4	4	4	4	4	4	4	4	1	4	5	5	5	5	5
2021-01-11 15:28:02	Si	43	2	2	5	3	2	4	2	2	3	1	5	2	4	4	5	5	4	5	4	4	5	3	5	5	5	4	3	4	3	3	2	2	2	2	4	3	3	4	5	3	3	1	2	2	4	1	1
2021-01-11 15:29:07	Si	61	1	1	5	3	2	4	2	3	3	6	5	2	2	5	5	5	3	3	2	2	4	1	5	5	5	4	3	3	3	3	2	1	1	3	4	4	2	2	4	4	4	4	2	2	5	5	1
2021-01-11 15:32:05	Si	35	2	1	4	1	3	3	1	6	6	1	5	2	3	3	3	3	3	3	3	3	3	3	3	3	3	3	3	3	3	3	3	3	3	3	3	3	3	3	3	3	2	3	4	4	1	4	4
2021-01-11 15:34:15	Si	35	1	1	5	3	2	4	2	3	3	1	5	1	3	4	3	3	3	3	3	3	3	3	5	3	5	3	2	5	3	3	2	1	1	1	3	4	3	3	3	3	4	5	5	5	5	5	5
2021-01-11 15:37:08	Si	52	1	1	5	2	2	4	2	2	2	2	3	2	4	3	3	3	3	3	3	3	4	4	4	3		3	3	5	1	1	3	1	1	5	2	3	1	1	3	4	3	4	1	1	4	3	5
2021-01-11 15:39:11	Si	46	2	1	5	2	3	4	1	3	3	1	4	2	3	3	3	3	3	3	3	3	3	3	4	4	4	3	3	3	3	3	3	3	2	2	3	3	3	3	3	3	3	1	2	4	5	1	5
2021-01-11 15:47:08	Si	60	2	1	4	2	3	3	3	3	3	1	5	2	4	4	4	4	2	2	1	1	1	1	5	5	5	1	1	5		1	5	1	1	5	1	1	1	1	1	1	3	4	1	4	1	4	5
2021-01-11 15:47:29	Si	39	1	1	5	3	2	4	3	2	2	5	5	2	5	5	5	4	4	4	3	3	5	1	5	5	5	5	3	4	3	2	3	3	1	1	3	4	3	3	3	3	3	4	5	2	5	2	1
2021-01-11 15:50:39	Si	62	2	1	5	3	2	4	3	5	5	1	5	2	1		5	5	5	5	5	5	5	1	5	1	5	5	5	4	1	3	5	1	1	5	5	5	3	3	4	4	1	4	1	3	5	1	1
2021-01-11 15:51:58	Si	37	2	2	5	3	2	4	3	2	2	1	5	2	3	5	5	4	4	5	4	5	4	5	5	4	4	5	4	5	2	3	3	3	3	3	3	4	3	4	3	4	1	3	2	1	5	5	5
2021-01-11 15:52:24	Si	50	2	1	5	3	2	4	2	3	3	1	5	2	4	4	4	4	3	3	3	3	3	3	3	3	5	4	2	5	2	2	2	1	1	2	2	2	2	2	2	2	3	4	5	5	4	4	5
2021-01-11 15:53:00	Si	56	1	1	5	3	3	2	3	5	5	1	3	2	3	4	5	5	4	3	4	4	4	3	5	3	4	4	1	3	3	2	1	1	1	1	4	4	3	3	4	4	3	3	1	5	5	2	5
2021-01-11 15:53:20	Si	65	2	2	4	3	3	4	3	3	3	1	5	1	3	3	4	4	2	3	1	1	4	3	5	5	4	4	2	5	2	1	2	1	1	5	3	4	2	2	2	2	2	1	2	3	5	2	5
2021-01-11 15:54:22	Si	37	1	1	5	3	2	4	3	3	3	1	3	1	3	3	3	3	3	3	3	3	3	3	3	3	3	3	3	3	3	3	3	3	3	3	3	3	3	3	3	3	4	5	5	5	5	5	5
2021-01-11 15:56:53	Si	57	1	1	4	2	2	4	2	2	2	1	4	2	3	4	4	5	3	3	2	2	3	3	3	5	4	3	3	3	2	2	4	3	1	2	5	4	3	3	3	4	2	4	1	4	5	2	5
2021-01-11 15:58:21	Si	48	1	1	5	3	2	4	3	3	1	1	4	2	5	5	4	4	2		1	2	1	3	4	2				5	1	1	2	1	1	4	3	2	2	2	2	2	3	4	2	3	5	2	5
2021-01-11 16:01:10	Si	40	1	1	5	2	3	4	2	3	3	1	3	1	1	1	1	1	1	1	1	1	1	1	1	1	1	1	1	1	1	1	1	1	1	1	1	1	1	1	1	1	4	5	5	5	5	5	5
2021-01-11 16:06:32	Si	34	1	2	5	3	2	4	2	2	2	1	4	2	4	4	3	3	3	3	2	3	3		2	2	3	3	4	4	4	4	3	4	4	3	4	4	4	4	4	4	3	4	1	3	5	1	5
2021-01-11 16:14:17	Si	34	2	2	5	2	2	4	2	3	3	6	3	2	2	4	4	4			3	3	3	3	3	3	3	3	3	3	3	3	3	3	3	3	3	3	3	3	3	3	4	1	5	3	1	3	1
2021-01-11 16:15:54	Si	32	1	1	5	2	2	2	1	5	5	1	3	1	2	3	1	5	3	3	5	3	4	3	4	3	3	1	1	5	4	4	5	3	1	1	3	4	3	2	3	5	2	5	5	5	5	5	5
2021-01-11 16:26:06	Si	48	1	1	5	3	2	4	2	3	3	1	5	2	4	4	3	4	4	4	4	3	4	2	5	2	3	4	1	2	4	4	2	1	1	2	5	4	4	3	3		3	4	1	3	5	3	5
2021-01-11 16:30:59	Si	40	2	1	5	2	3	3	2	2	5	1	3	1	1	2	2	2	2	2	2	2	2	2	2	2	2	2	2	2	1	1	1	1	1	1	1	1	1	1	1	1	3	4	4	1	5	2	5
2021-01-11 16:33:20	Si	39	1	1	5	3	2	4	3	3	3	1	5	2	3	3	3	5	3	3	3	3	5	5	5	5	5	5	3	5	3	3	1	1	1	1	1	1	1	1	1	1	4	5	5	5	5	5	5
2021-01-11 16:33:51	Si	39	2	1	5	3	2	4	3	2	2	1	3	2	3	3	3	3	3	2	2	2	3	2	4	4	5	2	5	5	3	2	4	1	1	3	5	5	3	2	3	3	3	4	1	4	4	2	5
2021-01-11 16:36:18	Si	54	2	1	5	3	2	3	3	5	5	1	5	1	5	3	3	3	3	3	2	1	2	3	5	3	2	2	1	5	3	2	1	1	1	3	3	2	2	2	2	2	3	4	5	5	5	5	5
2021-01-11 16:38:03	Si	52	2	2	5	2	2	4	3	2	5	1	5	1	3	5		5	4	5	4	4	4	4	4	4	4	4	4	4	5	1	3	1	1	5	4	5	5	5	5	5	2	5	1	5	5	2	5
2021-01-11 16:38:31	Si	42	2	1	5	3	2	2	3	2	2	1	1	2	2	2	2	2	2	1	4	4	3	3	3	3	2	2	5	1	2	3	3	3	4	3	3	3	2	2	3	2	2	4	2	1	5	1	5
2021-01-11 16:46:12	Si	58	1	1	5	3	2	4	2	3	3	1	5	2	5	5	3	3	1		1	1	1	1	5	5	5	1	1	1	1	1	5	1	1	5	1	5	1	1	1	1	4	5	5	5	5	5	5
2021-01-11 16:47:22	Si	56	2	2	5	3	2	4	3	5	5	6	5	2	5	5	5	5	3	3	3	3	3	3	5	5	5	3	3	3	1	1	5	1	1	5	3	5	1	1	1	1	2	4	1	1	5	2	5
2021-01-11 16:48:58	Si	35	1	1	5	2	3	4	2	5	5	1	5	2	3	3	3	4	3	4	3	2	3	2	3	4	3	3	3	3	3	3	4	3	1	3	3	4	3	3	3	3	3	4	5	5	5	5	5
2021-01-11 16:53:09	Si	39	2	1	5	3	2	4	2	2	2	1	5	2	5	5	5	3	5	5	3	3	3	3	3	3	5	5	3	5	3	3	4	4	2	3	4	4	4	4	4	4	1	5	1	2	4	1	1
2021-01-11 16:54:20	Si	28	1	1	4	2	3	4	2	1	3	1	4	2	3	3	3	4	4	4	4	4	3	3	3	4	3	4	2	3	3	3	2	3	1	1	1	2	2	2	2	2	1	2	5	3	5	2	5
2021-01-11 16:55:15	Si	44	1	1	5	3	2	4	3	2	2	1	4	2	4	4	5	5	5	5	3	4	4	3	5	5	4	5	4	5	3	5	4	3	3	4	5	5	3	4	4	4	3	4	2	5	4	1	5
2021-01-11 16:55:44	Si	40	2	1	5	3	2	3	2	5	5	1	3	1
2021-01-11 17:01:31	Si	54	1	1	5	3	2	4	1	3	3	1	5	1	3	3	5	5	2	3	2	2	3	4	4	5	5	2	2	5	3	3	1	1	1	2	2	2	2	2	3	3	2	3	2	3	5	2	5
2021-01-11 17:06:48	Si	42	2	1	4	2	3	2	3	5	5	1	3	1	3	3	3	3	3	3	3	3	3	3	3	3	3	3	3	3	3	3	3	3	3	3	3	3	3	3	3	3	4	5	5	5	5	5	5
2021-01-11 17:12:23	Si	33	2	1	5	3	2	4	3	3	3	1	5	2	3	5	5	4	3	4	3	3	5	3	4	3	3	4	3	4	3	3	3	3	3	3	3	2	3	3	3	3	3	1	2	4	5	3	5
2021-01-11 17:14:34	Si	38	1	1	4	2	3	4	2	4	4	1	4	2	5	5	3	5	5	5	5	4	4	1	5	3	3	4	3	5	4	3	5	4	4	4	5	5	4	4	5	4	3	4	1	1	4	2	1
2021-01-11 17:18:52	Si	29	2	1	4	1	2	4	2	6	5	1	5	2	4	5	5	5	5	5	3	4	4	4	5	4	4	4	4	4	2	3	3	3	3	3	3	3	3	3	4	4	2	5	5	5	5	5	5
2021-01-11 17:26:30	Si	30	1	1	5	2	2	2	2	5	5	1	4	1	3	3	3	3	3	4	3	3	3	3	3	3	4	4	2	3	5	2	2	1	1	1	3	5	3	3	3	3	4	5	5	5	5	5	5
2021-01-11 17:26:47	Si	39	1	1	4	3	3	4	2	5	3	1	4	2	4	3	1	3	2	2	3	2	2	2	4	3	3	1	3	3	2	1	3	3	1	3	1	1		1	1	1	2	4	5	2	5	2	5
2021-01-11 17:26:53	Si	34	1	1	5	3	2	4	1	5	5	6	4	1	3	4	3	5	3	3	3	3	3	3	3	3	3	3	3	3	2	1	2	1	1	2	2	3	3	2	2	2	3	1	2	4	3	1	1
2021-01-11 17:30:12	Si	55	1	1	5	3	2	4	2	2	2	1	2	1	1	1	1	1	1	1	1	1	1	1	1	1	1	1	1	1	1	1	1	1	1	1	1	1	1	1	1	1	4	5	5	5	5	5	5
2021-01-11 17:37:47	Si	33	2	2	5	3	2	3	2	5	5	6	3	2	3	3	3	3	3	3	3	3	3	3	3	3	3	3	3	3	3	3	3	3	3	3	3	3	3	3	3	3	3	1	2	4	1	1	3
2021-01-11 17:38:49	Si	34	1	1	3	3	2	4	2	2	2	1	5	2	4	4	4	4	3	4	3	2	2	3	3	3	3	1	3	2	3	3	2	2		3	3	3	3	3	3	3	3	4	5	5	5	5	5
2021-01-11 17:39:39	Si	40	1	1	5	2	2	4	1	1	1	1	4	2	5	5	3	5	3	4	3	3	4	2	3	5	5	3	2	3	3	2	1	1	1	1	4	4	4	4	4	4	2	5	5	1	5	4	5
2021-01-11 17:46:51	Si	47	2	1	5	3	2	4	3	2	2	1	5	2	4	5	5	5	3	4	3	2	4	4	5	5	5	4	3	4	5	4	5	4	3	3	5	5	4	3	3	4	3	4	5	1	5	4	5
2021-01-11 17:52:42	Si	33	1	1	4	3	2	4	2	2	2	1	3	2	4	4	4	4	3	4	3	3	3	2	5	4	4	3	2	3	3	3	3	2	1	5	4	4	2	2	3	3	2	4	2	2	5	1	5
2021-01-11 17:55:45	Si	56	1	1	4	2	2	4	2	3	3	1	3	2	5	1	1	2	3	3	1	1	3	3	5	4	5	2	1	5	5	3	3	1	1	3	2	1	1	1	2	2	2	4	1	5	5	1	5
2021-01-11 17:56:28	Si	42	2	1	5	3	2	3	2	2	2	1	5	2	3	4	4	4	4	3	3	3	4	4	4	4	4	4	3	4	4	3	3	3	2	3	5	5	4	4	4	5	2	4	2	4	4	4	4
2021-01-11 18:05:06	Si	34	2	1	5	3	2	2	3	2	2	6	4	2	5	2	2	1	2	2	2	2	2	2	2	2	2	1	1	1	3	2	1	1	1	1	2	1	1	1	1	1	3	1	2	4	5	3	5
2021-01-11 18:09:44	Si	36	1	1	5	3	2	4	3	3	3	1	5	3	2	2	2	2		2	2	2	2	2	2	2	2	2	2	2	3	3	2	1	1	3	2	2	2	2	2	2	3	4	1	1	5	1	5
2021-01-11 18:20:41	Si	35	1	1	5	3	2	4	3	2	2	1	4	2	4	4	4	4	4	4	3	3	3	3	4	3	4	3	3	4	3	3	2	2	1	3	4	4	3	3	3	3	2	4	3	2	4	1	4
2021-01-11 18:27:04	Si	42	2	1	5	3	2	4	3	2	2	6	5	1	5	5	1	1	3	3	3	3	3	3	5	5	5	3	3	3	4	1	1	1	1	2	5	3	3	3	3	3	4	4	5	5	5	5	5
2021-01-11 18:27:06	Si	30	1	1	5	3	2	4	3	2	2	1	4	2	3	5	1	5	5	5	3	1	5	3	5	4	4	5	3	5	4	3	3	1	1	2	5	5	4	3	5	5	2	4	2	5	5	2	5
2021-01-11 18:33:27	Si	32	1	1	5	2	2	4	1	2	2	1	5	1	1	5	5	5	1	5	1	1	1	1	5	5	5	4	3	3	3	2	5	1	1	3	1	5	1	1	1	1	4	5	5	5	5	5	5
2021-01-11 18:57:52	Si	39	2	1	5	3	2	4	3	2	2	1	4	1	3	3	5	5	3	4	3	3	4	3	5	5	5	5	1	5	3	1	3	2	2	3	5	5	3	4	5	5	2	5	5	1	4	2	5
2021-01-11 19:16:58	Si	50	2	1	5	3	2	4	3	5	5	1	5	2	4	4	4	4	4	4	4	4	4	4	5	4	3	4	4	4	4	3	3	3	3	3	4	4	4	4	4	4	2	4	2	4	3	2	5
2021-01-11 19:18:02	Si	46	2	1	5	2	2	4	2	5	5	1	5	1	3	3	3	3	3	3	3	3		3	3	3	3		3	3	4	1	1	1	1	1	3	3	3	3		3	4	5	5	5	5	5	5
2021-01-11 19:21:08	Si	27	1	1	4	1	3	1	1	2	2	2	3	1	5	5	5	5	3	4	2	3	3	3	3	3	3	3	3	3	3	3	3	3	3	3	3	3	3	3	3	3	2	4	2	2	5	1	5
2021-01-11 19:38:10	Si	45	1	1	5	2	2	2	2	3	3	1	4	1	5	3	4	3	1	2	1	1	3	3	5	3	4	3	3	5	4	2	3	1	1	4	3	3	3	3	3	3	4	4	2	5	5	5	5
2021-01-11 19:42:31	Si	51	1	1	5	3	2	4	2	3	3	2	5	1	1	5	1	5	3	5	3	2	2	2	2	2	2	3	3	3	2	2	2	2	2	2	3	3	3	2	2	2	4	1	5	5	5	5	5
2021-01-11 19:47:06	Si	36	1	1	5	1	3	4	3	3	3	1	5	1	4	4	4	3	3	4	5	1	2	2	5	5	5		1	4	3	4	2	2	2	4	4	5	1	1	4	4	2	5	5	3	5	4	5
2021-01-11 20:07:22	Si	43	2	1	5	2	2	4	2	3	3	1	4	1	3	2	2	3	3	3	2	2	3	3	5	5	5	3	1	4	4	2	1	1	1	1	4	5	1	1	2	4	4	5	5	5	5	5	5
2021-01-11 20:20:51	Si	43	2	2	5	2	2	2	2	2	5	1	5	3	5	5	5	5	5	5	5	5	5	5	5	5	5	5	2	4	3	3	3	3	1	2	3	3	1	1	5	5	3	4	2	4	5	1	5
2021-01-11 20:24:28	Si	27	1	2	4	1	3	2	2	2	1	1	4	2	4	4	4	4	4	4	4	4	4	4	4	4	3	4	4	4	4	4	4	4	4	4	5	4	5	4	4	5	1	1	2	4	5	3	5
2021-01-11 20:42:34	Si	28	1	1	4	2	2	4	2	2	4	1	5	3	5	1	5	5	5	5	5	5	5	1	5	5	5	5	3	5	1	1	5	3	5	5	5	5	2	2	5	5	3	4	1	1	5	2	1
2021-01-11 20:51:19	Si	51	2	2	4	3	2	4	3	2	2	6	1	1	1	1	1	1	1	1	1	1	1	1	1	1	1	1	1	1	1	1	1	1	1	1	1	1	1	1	1	1	4	5	5	5	5	5	5
2021-01-11 20:55:34	Si	49	1	1	5	2	2	4	3	5	3	1	4	2	3	4	3	3	3	3	3	3	3	2	3	2	3	3	3	3	3	2	2	1	1	2	3	3	3	3	3	3	3	4	2	4	5	3	1
2021-01-11 21:00:11	Si	55	2	1	5	3	2	4	3	2	5	1	5	1	3	3	3	3	3	3	5	4	3	2	5	5	4	2	1	4	1	1	2	1	1	5	1	1	1	1	1	1	4	3	2	5	5	5	5
2021-01-11 21:00:47	Si	45	1	1	4	1	3	4	2	3	6	1	5	1	2	2	3	3	3	3	3	3	3	3	3	3	3	3	3	3	2	2	2	2	2	2	2	2	2	2	2	2	3	3	2	5	5	5	5
2021-01-11 21:02:12	Si	34	2	2	3	2	3	4	2	1	1	1	3	2	3	3	3	3	3	3	3	3	3	3	2	2	3	3	3	3	3		3	3	3	3	3	3	3	3	3	3	4	5	5	5	5	5	5
2021-01-11 21:05:17	Si	34	2	1	4	3	2	2	2	2	2	1	5	2	2	5	5	5	5	5	1	1	5	5	5	2	5	4	1	4	3	5	1	1	1	1	3	2	1	1	5	5	2	4	1	1	5	3	5
2021-01-11 21:05:17	Si	62	2	1	5	3	2	4	2	2	2	6	5	2	4	3	4	4	2	2	2	2	2	4	5	5	4	2	1	5	3	2	3	1	3	4	2	2	1	1	2	1	3	4	2	2	5	1	5
2021-01-11 21:34:34	Si	38	1	1	5	2	3	4	2	1	5	1	5	2	5	4	4	5	2	4	4	4	5	4	5	5	4	3	2	5	1	1	3	2	1	2	1	4	1	1	4	4	3	4	5	1	5	2	1
2021-01-11 22:05:15	Si	55	2	1	5	3	2	4	3	5	5	1	5	1	3	3	3	5	3	5	3	1	5	1	5	5	5	3	1	5	2	2	1	1	1	5	3	4	1	1	2	5	2	5	5	3	5	2	1
2021-01-11 22:07:09	Si	27	1	1	4	1	3	4	2	2	2	1	2	2	5	1	1	5	5	5	1	1	5	3	3	2	3	5	3	5	1	1	5	1	1	1	5	5	1	2	5	5	3	4	1	1	5	2	2
2021-01-11 22:08:06	Si	59	2	1	5	3	2	4	3	3	2	1	4	2	3	3	4	3	4	4	3	4	4	3	5	4	2	3	2	5	2	2	3	1	2	3	4	3	2	2	4	4	3	4	3	1	5	2	5
2021-01-11 22:10:23	Si	36	1	1	5	2	2	4	2	2	2	1	4	2	5	5	5	5	5	4	4	4	4	1	4	3	4	5	3	3	4	3	5	2	4	4	4	4	4	4	4	4	3	4	2	3	5	1	1
2021-01-11 22:34:33	Si	58	2	2	5	3	2	4	2	3	3	1	5	1	5	5	5	4	3	5	3	3	5	5		5	5	5	3	4	3	1	3	1	1	1	5	5	5	5	5	5	1	4	5	5	5	4	5
2021-01-11 22:36:08	Si	51	2	1	5	3	2	4	3	3	3	1	5	1	1	1	1	1	1	3	1	1	1	2	5	5	5	1	1	5	4	3	5	3	3	3	5	5	2	2	1	1	3	4	5	5	5	2	1
2021-01-11 22:37:37	Si	51	1	1	5	3	2	4	3	2	2	1	5	1	1	1	2	2	1	2	1	1	1	1	5	1	1	1	1	1	1	1	1	1	1	1	1	1	1	1	1	1	3	5	5	5	5	2	5
2021-01-11 22:42:59	Si	39	1	1	5	2	2	4	2	3	3	1	4	1	3	4	4	5	4	5	3	3	4	3	3	5	4	5	4	5	3	3	2	1	1	1	5	3	3	3	4	4	3	5	2	3	5	5	5
2021-01-11 22:54:20	Si	50	2	1	5	3	2	2	3	3	3	1	5	2	3	4	4	5	4	5	4	4	4	4	5	5	5	3	3	5	3	3	4	2	1	3	5	5	3	3	4	4	3	3	2	5	5	2	5
2021-01-11 22:55:20	Si	51	1	2	5	3	2	4	3	2	2	1	5	2	2	3	5	5	3	5	1	2	5	3	5	4	5	3		5	3	4	4	3	1	5	2	5	2	2	2	4	2	4	1	2	4	2	5
2021-01-11 23:05:28	Si	38	1	2	5	3	2	4	3	2	2	1	5	2	5	5	1	5	3	3	3	3	5	5	5	5	5	3	1	5	5	5	5	3	1	5	5	3	1	1	5	5	3	4	1	1	5	2	5
2021-01-11 23:07:11	Si	50	1	1	4	1	3	4	2	2	3	1	4	1		2	2	3	2	3	2	1	2	1	5	4	2	2	1	5	3	2	3	1	1	3	2	2	2	2	2	2	3	4	5	5	5	2	5
2021-01-11 23:18:43	Si	51	2	1	5	2	2	2	2	3	3	1	5	1	3	3	3	5	2	4	2	2	4	4	5	5	4	2	2	5	1	1	1	1	1	2	2	3	2	3	2	4	2	4	2	3	5	1	5
2021-01-11 23:22:41	Si	28	1	1	4	2	3	3	2	3	5	1	3	1	3	3	3	4						3	5	5	5	4	2	5	3	3	2	2	2	2	3		3	3	3	5	3	5	2	5	5	5	5
2021-01-11 23:24:08	Si	27	2	1	3	1	3	4	2	1	1	1	4	1	3	3	3		4	3	3	3	3	4	3	3	2	4	5	3	3	3	2	2	2	2	4	3	3	3	3	3	2	1	5	5	5	5	5
2021-01-11 23:51:45	Si	36	2	1	5	2	2	4	3	1	1	6	5	2	3	4	4	4	4	4	3	4	4	4	3	3	4	4	4	4	4	4	3	4	3	4	4	3	3	3	4	4	1	1	2	1	5	1	5
2021-01-12 01:17:56	Si	33	1	1	4	3	2	4	3	2	3	1	5	2			3	3	3	3	1	1	2	3	5	5	5	2	1	5	3	3	3	1	1	3	3	3	1	1	2	2	2	4	2	2	4	2	5
2021-01-12 01:47:58	Si	56	1	1	5	3	2	4	2	2	2	1	5	1	5	5	4	5	3	3	4	3	2	3	5	5	5	2	2	5	1	1	2	1	1	1	1	2	2	2	1	1	3	4	2	3	4	4	4
2021-01-12 03:23:56	Si	38	2	1	5	3	2	4	1	2	2	6	5	2	3	4	5	5	5	5	4	4	4	3	5	5	5	5	2	5	3	3	5	3	2	4	5	5	5	5	5	5	2	4	1	1	5	2	5
2021-01-12 06:11:53	Si	33	1	1	5	2	2	3	2	2	2	1	4	2	5	4	5	4	5	5	5	5	5	4	5	5	5	5	3	5	5	4	4	4	2	3	2	5	5	5	4	4	3	4	5	5	4	2	5
2021-01-12 06:22:02	Si	32	1	1	3	1	1	4	1	3	3	1	4	2	4	5	4	4	3	4	5	5	5	4	5	5	5	4	2	4	3	4	3	2	2	3	5	5	5	5	4	5	4	1	2	1	5	5	5
2021-01-12 07:41:53	Si	49	2	1	5	3	2	4	2	2	2	1	5	2	4	4	4	4	4	4	3	3	4	5	3	4	4	3	4	3	4	4	3	4	3	4	3	4	3	4	3	4	3	4	5	5	5	4	5
2021-01-12 07:42:09	Si	41	2	1	5	3	2	4	2	3	3	6	4	1	4	4	4	2	2	2	3	2	3	3	2	2	2	3	2	3	3	1	2	3	2	3		1	1	1	1	1	1	5	5	5	5	5	5
2021-01-12 07:44:43	Si	37	2	1	5	3	2	4	2	2	2	1	5	2	5	4	4	5	4	4	3	3	4	2	3	5	4	4	2	3	4	2	3	2	2	3	4	4	3	3	4	4	2	3	2	5	5	2	1
2021-01-12 08:00:03	Si	45	2	1	5	3	2	4	3	5	5	1	4	2	4	4	4	4	4	4	5	3	3	3	3	3	5	5	2	4	4	3	2	2	1	1	4	4	4	4	4	4	3	4	5	1	5	4	5
2021-01-12 08:25:39	Si	28	1	2	5	1	3	4	1	2	5	1	4	2	2	4	3	4	3	4	3	1	2	2	2	5	3	2	2	5	4	1	1	1	1	3	1	3	2	2	1	4	3	4		5	5	2	5
2021-01-12 08:45:14	Si	36	2	1	5	3	2	2	2	2	2	1	5	1	3	3	3	3	3	3	3	3	3	3	3	3	3	3	3	3	3	3	1	1	1	1	3	3	3	3	3	3	3	4	1	2	5	2	5
2021-01-12 08:47:25	Si	44	1	1	5	3	2	4	2	2	2	1	3	2	3	3	3	3	3	3	3	3	3	3	3	3	3	3	3	3	3	3	3	3	3	3	3	3	3	3	3	3	2	5	5	1	1	1	5
2021-01-12 08:50:11	Si	34	1	1	5	3	2	4	2	2	2	1	5	3	4	4	3	3	4	4	4	4	4	4	5	5	5	4	3	4		4	4	3	3	5	5	5	4	4	4	4	2	4	5	5	5	4	5
2021-01-12 09:04:23	Si	54	1	1	4	3	3	4	3	2	2	2	5	1	1	1	3	2	2	2	2	1	4	3	4	4	3	3	2	4	2	3	3	2	1	5	2	2	2	2	3	2	4	4	1	5	5	4	5
2021-01-12 09:15:15	Si	33	1	1	4	1	3	4	2	2	2	1	5	2	5	5	5	5	5	5	1	5	5	3	5	5	5	5	5	5	3	3	4	3	1	5	5	5	5	5	5	5	2	4	1	2	4	2	1
2021-01-12 09:15:17	Si	27	2	2	4	1	3	4	2	2	2	1	5	3	5	4	3	5	5	5	3	3	5	2	5	5	5	5	3	5	3	1	3	1	1	3	5	5	5	5	5	5	3	4	1	1	5	1	5
2021-01-12 09:28:44	Si	29	1	1	4	1	3	3	2	2	3	1	4	2	1	3	4	4	4	4	4	4	4	3	4	4	4	4	4	4	3	3	3	1	1	2	2	5	5	5	5	5	3	5	5	1	5	2	5
2021-01-12 09:34:25	Si	43	1	1	5	2	2	4	2	2	2	1	5	2	3	3	1	4	3	3	2	3	3	2	4	2	4	3	2	4	2	1	2	1	1	3	3	3	2	2	2	1	3	4	2	3	4	2	5
2021-01-12 09:40:36	Si	31	2	1	5	3	2	4	3	2	2	1	5	3	4	5	5	5	5	5	3	5	5	3	5	5	5	5	3	5	4	4	5	5	2	4	5	5	4	4	5	5	3	4	2	2	4	2	1
2021-01-12 09:47:40	Si	26	2	1	4	1	3	2	1	3	3	1	4	2	3	3	3	3	3	3	3	3	3	3	3	3	3	3	3	3	3	3	3	3	3	3	3	3	3	3	3	3	2	1	5	5	5	5	5
2021-01-12 09:54:57	Si	37	1	2	5	3	2	4	2	2	2	1	5	1	1	1	1	1	1	1	1	1	1	1	1	1	1	1	1	1	1	1	1	1	1	1	1	1	1	1	1	1	4	5	5	5	5	5	5
2021-01-12 10:01:13	Si	40	2	1	5	3	2	4	2	2	2	6	5	2	3	4	5	4	4	4	3	3	4	2	4	4	4	4	4	4	2	2	1	1	1	2	3	3	3	3	4	4	2	4	2	1	5	2	5
2021-01-12 10:04:27	Si	32	1	1	4	1	2	4	1	1	1	2	4	1	3	3	3	3	3	3	3	3	3	3	3	3	3	3	3	3	3	3	3	3	3	3	3	3	3	3	3	3	4	5	5	5	5	5	5
2021-01-12 10:05:03	Si	73	1	1	5	3	2	4	3	2	2	2	4	2	3	3	3	5	3	4	3	3	5	5	5	5	5	3	4	5	3	3	3	3	3	3	3	4	1	3	5	5	3	4	2	1	5	2	5
2021-01-12 10:06:38	Si	30	2	1	5	3	2	4	3	2	2	1	5	3	4	4	4	4	3	3	2	1	3	2	2	3	5	3	1	5	1	1	5	1	2	2	3	3	1	1	2	2	3	4	2	2	5	2	5
2021-01-12 10:19:07	Si	52	1	1	5	3	2	4	2	6	3	1	4	1	1	1	3	3	1	3	1	1	3	1	5	5	5	1	1	5	1	1	3	1	1	3	1	1	1	1	1	1	2	1	5	5	5	5	3
2021-01-12 10:25:35	Si	32	2	2	4	2	3	4	1	2	3	1	4	2	3	4	4	4	4		4	4	4	4	3	4	3	3	3	3	4	4	4	4	4	4	4	3	4	4	3	3	1	1	3	2	1	3	1
2021-01-12 10:31:25	Si	48	2	1	5	3	2	4	3	5	5	1	5	1	5	1	5	5	3	3	3	3	3	1	5	5	5	5	1	5	2	1	1	1	1	1	1	5	1	1	1	1	4	5	5	5	5	5	5
2021-01-12 10:33:36	Si	51	2	1	5	3	2	4	3	3	3	1	5	2	3	4	4	4	4	5	3	4	4	4	3	4	4	4	3	4	3	2	3	2	1	2	3	4	3	3	3	3	3	4	5	5	5	5	5
2021-01-12 10:36:52	Si	59	1	1	5	3	2	4	3	3	3	1	5	2	4	3	3	3	3	4	3	3	3	3	4	3	4	3	3	3	3	2	4	3	2	4	4	4	3	3	3	4	3	4	1	4	4	2	1
2021-01-12 11:07:33	Si	38	1	1	4	2	2	4	2	2	2	1	5	2	5	5	4	5	3	4	3	3	3	3	5	5	5	5	1	5	2	1	3	1	1	3	2	1	1	1	1	1	2	4	1	5	5	5	5
2021-01-12 11:07:55	Si	39	2	1	5	3	3	4	2	5	5	1	4	1	3	3	3	3	3	3	3	3	3	3	3	3	3	3	3	3	3	3	3	3	3	3	3	3	3	3	3	3	4	5	5	5	5	5	5
2021-01-12 11:11:18	Si	28	2	2	4	1	2	4	1	6	1	1	3	1	3	5	5	5	5	5	5	5	5	5	5	5	5	5	3	5	3	3	3	3	1	1	3	3	3	3	3	3	3	4	1	4	4	2	5
2021-01-12 11:11:24	Si	52	2	1	5	3	2	4	2	2	2	1	5	3	4	5	5	5	2	3	1	2	3	2	5	3	4	4	5	5	2	3	5	1	4	5	4	4	1	3	5	5	2	1	2	4	4	1	5
2021-01-12 11:14:38	Si	37	2	1	5	3	2	4	2	2	2	1	5	1	3	3	3	3	3	3	3	3	3	3	4	4	3	4	4	3	4	4	4	3	4	4	3	3	3	3	3	3	4	5	5	5	5	5	5
2021-01-12 11:15:44	Si	34	1	1	4	2	2	4	2	2	2	1	5	1	3	3	4	4	2	3	3	3	3	3	5	4	4	3	3	5	2	2	1	2	1	2	3	4	2	2	3	4	4	4	2	2	4	1	5
2021-01-12 11:20:02	Si	34	2	2	5	3	2	4	2	2	2	1	5	1	3	5	5	5	5	5	3	3	5	5	5	5	5	4	2	3	2	2	1	1	1	1	3	3	3	3	3	3	2	4	1	2	4	3	5
2021-01-12 11:22:51	Si	41	2	1	5	3	2	4	2	2	2	2	5	2	4	5	5	5	5	5	4	3	5	1	5	3	5	5	4	5	5	1	5	4	1	4	5	5	5	5	5	5	2	4	2	2	4	2	1
2021-01-12 11:32:57	Si	34	1	1	5	3	2	4	2	2	2	1	4	2	5	3	5	5	2	3	1	3	5	4	5	5	5	3	3	5	1	1	3	1	2	5	1	3	1	1	2	2	2	4	5	5	5	4	5
2021-01-12 11:37:32	Si	28	1	1	5	1	2	4	2	2	2	1	5	2	5	5	5	5	3	5	4	2	3	1	5	1	2	4	4	5	3	3	4	1	1	3	5	5	2	2	5	5	2	4	2	3	5	2	1
2021-01-12 11:37:34	Si	46	2	1	5	3	2	2	2	3	3	1	5	1	1	2	2	5	3	3	1	1	5	2	5	5	5	1	1	5	2	2	5	1	2	5	1	1	1	1	2	1	3	1	2	2	5	2	1
2021-01-12 11:42:54	Si	35	2	2	3	2	5	2	2	5	5	5	3	3	3	3	3	3	4	4	3	4	4	4	4	4	4	4	4	3	4	4	4	4	4	4	4	4	4	4	4	4	2	4	4	3	4	4	4
2021-01-12 12:01:33	Si	38	2	1	4	1	3	4	2	5	5	1	4	1	3	3	3	3	3	3	3	3	3	3	3	3	3	3	3	3	3	3	3	3	3	3	3	3	3	3	3	3	4	5	5	5	5	5	5
2021-01-12 12:03:49	Si	31	1	1	4	2	3	2	2	5	5	1	5	2	5	4	5	4	3	3	1	2	4	3	4	4	2	1	1	4	4	3	2	2	1	4	4	4	1	1	2	1	3	4	5	5	5	2	5
2021-01-12 12:06:45	Si	35	1	1	5	3	2	4	2	2	2	1	5	1	4	1	3	3	1	1	1	1	4	2	5	5	5	1	3	5	1	1	1	1	1	3	1	1	1	1	1	1	3	5	5	5	5	2	5
2021-01-12 12:17:33	Si	48	2	1	5	3	2	4	3	5	5	1	5	1	3	3	3	3	3	3	3	3	3	3	3	3	3	3	3	3	1	1	1	1	1	1	1	1	1	1	1	1	2	4	2	3	5	1	1
2021-01-12 12:21:12	Si	41	2	1	5	3	2	2	2	3	3	6	5	1	4	5	5	5	2	3	1	2	3	3	5	4	5	5	2	4	5	5	1	1	1	1	5	5	2	2	5	5	2	4	2	1	4	2	5
2021-01-12 12:31:25	Si	58	2	1	5	3	2	4	2	6	6	6	4	3	5	5	5	5	5	5	3	4	3	1	5	3	5	5	1	5	3	4	5	1	4	3	5	5	3	3	5	4	2	4	1	2	4	2	5
2021-01-12 12:41:56	Si	37	2	1	5	3	2	4	2	6	6	6	3	2	5	5	5	5	5	5	5	4	4	2	5	4	5	2	2	5	3	1	5	5	3	5	5	5	5	5	5	5	2	4	1	2	4	1	1
2021-01-12 12:43:37	Si	33	1	1	5	2	2	4	3	1	3	1	4	1	3	3	3	4	4	5	3	3	4	2	5	4	4	4	4	5	5	2	1	1	1	1	2	2	2	2	2	2	3	5	5	5	5	5	5
2021-01-12 12:46:39	Si	36	1	1	5	3	2	4	2	3	3	1	4	1	3	3	3	3	3	3	3	3	3	3	3	3	3	3	3	3	3	3	3	3	3	3	3	3	3	3	3		4	5	5	5	5	5	5
2021-01-12 13:06:26	Si	45	1	1	5	3	2	4	2	3	3	1	3	1	3	3	3	3	3	3	3	3	3	3	3	3	3	3	1	3	2	3	2	2	2	2	2	3	2	2	2	2	4	1	5	5	5	5	5
2021-01-12 13:10:32	Si	40	2	1	5	3	2	4	3	2	2	1	5	1	5	5	5	5	5	5	4	5	5	5	5	5	5	5	2	5	1	2	1	1	1	1	3	5	3	3	5	5	3	1	1	1	5	2	5
2021-01-12 13:15:06	Si	48	2	2	5	3	2	4	3	3	3	1	4	1	3	3	1	1	3	4	3	3	4	2	5	3	3	3	1	2	3	1	1	1	1	1	3	1	1	1	3	3	4	5	5	5	5	5	5
2021-01-12 13:28:43	Si	36	2	1	5	3	2	4	3	2	2	1	5	2	3	4	4	4	4		4	4	4	4	4	4	4	4	4	4	4	4	4	4	4	4	4	4	4	4	4	4	3	4	5	4	4	2	5
2021-01-12 13:59:01	Si	42	2	1	5	2	2	4	3	2	5	3	5	2	4	4	4	4	4	4	4	4	4	4	4	4	4	4	4	4	4	4	4	4	4	4	4	4	4	4	4	3	1	1	1	1	5	3	1
2021-01-12 14:12:44	Si	35	2	1	5	3	2	4	3	5	5	1	4	1	3	3	3	3	3	3	3	3	3	3	3	3	3	3	4	4	4	4	3	4	3	4	3	4	3	3	3	4	4	5	5	5	5	5	5
2021-01-12 14:47:58	Si	32	1	1	4	1	3	4	2	5	5	1	2	2	3	3	2	5	2	5	2	2	4	3	5	5	5	4		5	3	3	5	2	1	4	5	5	1	4	5	5	2	4	2	1	4	2	4
2021-01-12 15:13:50	Si	49	2	1	5	3	2	4	3	5	5	1	5	2	5	5	3	3	4	3	4	4	4	2	5	1	4	4	3	4	1	1	2	1	1	1	4	4	4	4	4	4	3	4	2	1	5	2	5
2021-01-12 15:34:04	Si	57	1	1	4	1	2	4	2	1	1	1	5	1	5	1	3	5	1	1	1	1	5	5	5	1	5	1	1	5	1	1	2	1	1	1	1	1	1	1	1	1	4	5	5	5	5	5	5
2021-01-12 15:53:30	Si	66	1	1	4	3	3	4	2	1	1	1	4	2	4	4	4	4	3	4	4	4	4	3	5	4	4	4	3	4	3	3	4	4	1	3	4	5	4	4	4	4	4	4	5	5	1	1	5
2021-01-12 16:09:19	Si	26	1	2	4	2	3	4	1	2	2	5	5	2	3	3	3	3	3	3	3	3	3	3	3		3	3	1	5	1	1	5	1	1	3	1		1	1	1	1	2	4	1	2	5	1	5
2021-01-12 16:11:30	Si	28	2	1	5	2	2	4	2	2	2	1	5	2	5	5	5	5	5	5	3	3	5	1	1	1	1	5	1	5	4	4	4	2	2	4	5	5	2	1	3	1	2	4	2	2	4	2	1
2021-01-12 16:30:07	Si	35	2	1	5	1	3	2	2	2	5	1	5	2	1	5	3	3	3	3	3	3	3	3	3	3	3	3	3	3	3	3	3	3	3	3	3	3	3	3	3	3	3	1	4	5	5	3	5
2021-01-12 16:37:54	Si	42	2	1	5	3	2	4	2	5	5	6	4	2	3	3	3	3	3	3	3	3	3	3	3	3	3	3	3	3	3	3	3	3	3	3	3	3	3	3	3	3	3	4	5	5	5	5	5
2021-01-12 17:29:40	Si	40	1	1	5	2	2	4	2	2	3	4	5	2	4	5	3	5	3	3	3	2	3	3	5	5	5	3	2	5	2	3	2	2	1	1	3	3	3	4	3	3	3	4	5	5	5	5	5
2021-01-12 17:49:41	Si	54	1	1	5	3	2	4	3	2	2	1	4	2	5	5	5	5	1	3	1	1	3	4	5	5	5	2	1	5	1	1	4	1	3	4	1	4	1	2	3	1	3	1	2	3	5	1	4
2021-01-12 17:58:27	Si	59	2	1	5	3	2	2	1	2	2	1	5	2	3	3	4	3	3	3	3	3	3	2	5	4	5	4	2	4	4	3	4	2	1	2	3	3	3	3	3	4	2	4	5	5	5	5	5
2021-01-12 18:24:02	Si	36	2	2	4	3	2	2	3	2	2	1	4	2	4	5	3	3	5	5	3	5	5	2	5	5	5	5	5	5	3	5	4	5	1	3	5	5	5	5	5	5	3	4	5	3	5	2	5
2021-01-12 18:28:12	Si	38	1	1	4	2	2	4	3	3	3	1	4	1	1	5	5	5	3	4	1	1	5	4	5	5	5	1	1	1	3	3	3	1	2	5	1	5	1	1	5	5	3	4	5	3	4	4	1
2021-01-12 18:41:22	Si	54	2	1	4	2	2	4	2	3	3	1	5	1	5	1	1	1	1	1	1	1	5	5	5	5	5	1	1	5	1	1	5	1	1	5	1	1	1	1	1	1	4	5	5	5	5	5	5
2021-01-12 18:56:11	Si	42	2	2	5	3	2	4	3	3	3	6	3	1	3	3	3	3	3	3	3	3	3	3	3	3	3	3	3	3	3	3	3	3	3	3	3	3	3	3	3	3	4	5	5	5	5	5	5
2021-01-12 19:27:02	Si	58	1	1	4	2	3	4	3	3	3	1	3	1
2021-01-12 19:36:13	Si	50	1	1	5	2	2	4	3	2	2	1	4	3	5	5	5	5	5		4	3	4	3	3	3	4	4	2	5	3	2	5	3	1	4	5	5	4	4	4	4	2	4	2	2	4	2	5
2021-01-12 20:14:38	Si	49	2	1	5	3	2	4	3	5	5	1	4	1	4	3	3	3	3	3	3	3	3	3	3	3	3	3	1	3	2	2	1	1	1	1	3	3	3	3	3	3	4	5	5	5	5	5	5
2021-01-12 20:21:37	Si	60	1	1	5	3	2	4	3	2	2	1	5	2	4	5	5	5	3	4	3	3	4	4	5	3	3	4	1	3	3	2	2	2	2	2	5	5	2	3	2	2	2	4	2	3	5	2	1
2021-01-12 20:39:30	Si	57	1	1	5	3	2	4	3	2	2	1	4	2	3	3	1	4	3	4	4	3	4	4	5	5	5	4	3	5	4	4	4	2	1	4	4	4	4	2	4	4	3	1	5	5	5	1	5
2021-01-12 20:40:40	Si	33	2	1	5	2	2	4	1	2	2	6	4	2	5	5	5	5	5	5	5	5	5	3	5	4	5	5	3	4	5	3	3	3	1	5	5	5	5	5	5	5	2	4	1	2	1	1	1
2021-01-12 20:40:52	Si	42	2	1	5	3	2	4	3	3	3	1	4	2	3	3	3	3	3	3	3	3	3	3	3	3	3	3	3	3	3	3	3	3	1	4	3	3	3	3	3	4	2	3	5	5	5	5	5
2021-01-12 20:47:16	Si	28	2	1	5	2	3	2	2	1	5	1	5	2	3	3	3	3	3	3	3	4	4	3	3	4	4	4	4	4	4	3	2	2	2	2	3	3	3	3	3	3	4	4	5	5	4	2	5
2021-01-12 20:59:52	Si	60	2	1	5	3	2	4	3	3	3	1	5	1	4	3	3	3	4	5	3	4	4	2	5	4	4	4	1	3	2	2	1	1	1	3	3	3	2	2	2	2	2	4	5	5	5	4	1
2021-01-12 21:02:54	Si	51	1	2	4	1	2	4	2	2	3	1	5	3	4	5	5	5	2	4	4	4	4	4	5	5	5	3	4	5	2	2	5	3	2	5	2	3	2	3	3	2	2	4	1	1	1	1	1
2021-01-12 21:08:57	Si	43	2	1	3	1	3	4	2	1	1	6	4	1	3	1	1	1	1	1	1	3	3	3	3	3	3	3	1	1	1	1	1	1	1	1	3	3	3	3	3	3	4	5	5	5	5	5	5
2021-01-12 21:10:30	Si	38	1	1	5	3	2	4	2	2	2	1	5	2	5	5	4	4	1	2	1	1	1	1	5	5	5	1	1	5	2	1	4	1	1	5	1	1	1	1	1	1	3	4	2	1	4	2	5
2021-01-12 21:26:37	Si	32	1	1	4	2	3	4	3	5	5	1	5	1	2
2021-01-12 21:33:00	Si	45	2	2	4	1	2	4	3	3	1	1	5	1	3	1	1	5	1	2	1	1	5	3	5	5	5	1	1	5	1	1	1	1	1	1	1	2	1	1	1	5	2	4	2	3	5	2	5
2021-01-12 21:51:01	Si	49	2	1	4	3	2	4	3	2	2	1	5	1	1	5	5	3	4	4	1	1	4	4	5	4	5	3	1	3	5	4	3	3	1	2	3	4	3	3	3	1	3	5	5	5	5	5	5
2021-01-12 22:16:16	Si	33	1	1	4	2	3	4	2	3	3	1	4	1	3	3	2	4	4	4	3	3	4	4	4	4	4	5	3	3	3	1	4	4	1	3	4	5	5	3	3	3	2	1	5	5	1	4	5
2021-01-12 23:14:08	Si	35	2	1	5	3	2	1	3	2	2	2	3	1	2	3	3	3	2	3	4	2	3	4	5	2	2	3	1	1	2	2	3	4	5	5	3	3	2	2	2	4	4	5	5	5	5	5	5
2021-01-13 00:21:47	Si	44	2	1	5	2	3	4	2	3	3	1	2	1	5	2	2	2	2	3	2	2	1	3	1	3	1	5	4	3	2	2	2	4	3	3	1	4	2	3	2	2	2	3	5	5	5	5	5
2021-01-13 07:33:32	Si	53	1	1	5	2	2	2	3	2	2	1	5	2	3	3	3	3	3	3	3	3	3	3	3	3	3	3	3	3	4	4	5	4	3	4	4	4	4	3	4	4	2	4	1	5	5	2	5
2021-01-13 08:13:41	Si	53	2	2	3	1	3	4	2	1	3	1	5	1	2	5	5	5	5	5	5	5	4	4	5	3	5	5	4	5	1	3	4	1	1	4	4	5	4	4	5	5	3	4	3	1	5	2	5
2021-01-13 08:28:01	Si	24	1	1	3	1	3	4	2	1	1	1	4	2	3	3	3	3	3	3	3	3	3	3	3	4	4	3	3	3	1	1	1	2	1	3	2	2	2	2	2	2	2	4	5	5	5	1	1
2021-01-13 08:55:57	Si	35	2	1	4	1	3	4	2	5	5	1	3	2	5	3	1	3	3	3	3	3	3	4	5	5	3	3	2	3	3	1	3	2	1	3	3	3	3	3	3	4	3	4	5	3	4	5	5
2021-01-13 09:12:44	Si	36	1	1	5	3	2	4	2	2	2	1	3	2	3	3	3	3	3	3	4	3	3	3	3	3	3	3	3	3	3	2	2	2	2	2	2	2	2	2	2	2	3	4	5	4	5	2	5
2021-01-13 09:31:37	Si	45	2	1	4	2	3	3	2	5	5	1	4	1	3	3	4	4	2	3	2	3	3	2	5	4	3	3	2	3	3	2	2	2	1	1	3	3	3	3	3	3	3	1	5	5	5	4	5
2021-01-13 09:56:15	Si	47	2	1	4	2	2	4	3	6	6	1	5	1	4	5	4	4	3	3	4	3	4	2	5	5	5	3	3	5	2	1	2	1	1	2	4	4	3	3	4	4	2	4	1	5	5	2	5
2021-01-13 10:00:22	Si	47	2	1	5	3	2	4	2	2	2	1	3	2	4	5	3	5	5	4	3	3	3	3	4	3	3	4	2	4	2	2	3	2	1	2	4	4	3	4	3	3	3	4	2	4	5	2	5
2021-01-13 10:05:51	Si	34	2	1	5	2	3	4	1	5	5	6	4	2	5	5	5	5	5	5	5	5	5	2	4	3	3	5	4	3	5	5	4	3	1	4	5	5	5	5	5	5	3	4	2	2	5	4	5
2021-01-13 11:04:47	Si	39	2	1	4	2	3	4	2	5	5	1	5	1	3	4	4	4	3	3	3	3	4	3	4	4	4	4	2	4	3	3	1	1	1	1	3	4	3	4	4	4	3	5	5	5	5	4	5
2021-01-13 11:14:51	Si	41	2	1	5	3	2	2	2	2	2	1	4	2	5	5	4	5	1	4	1		5	5		2	4	3	3	3	3	2	1	1	1	2	2	2	1	1	5	5	3	1	5	3	5	2	3
2021-01-13 11:20:36	Si	31	1	1	5	2	3	4	2	6	5	1	3	2	5	5	5	5		3	2	3	3	3	3	3	3	3	3	3	3	1	1	1	1	2	1	1	1	1	1	1	4	5	5	5	5	5	5
2021-01-13 11:44:22	Si	35	1	1	5	3	2	4	2	2	2	2	5	2	3	1	5	5	2	1	4	1		3	1	3	3	2	3	5	1	1	4	1	2	5	2	2	1	1	3	2	3	4	1	2	4	2	5
2021-01-13 12:01:51	Si	47	1	2	4	2	3	4	1	2	1	1	5	1	2	2	2	2	2	2	2	2	2	2	2	2	2	2	2	2	2	2	2	2	2	2	2	2	2	2	2	2	1	5	5	5	5	5	5
2021-01-13 12:20:59	Si	35	2	1	3	1	3	4	2	1	1	1	5	1	3	3	3	3	3	3	2	3	3	3	3	3	3	3	2	3	3	3	3	3	3	3	3	3	3	3	3	3	4	5	5	5	5	5	5
2021-01-13 12:33:17	Si	29	1	1	4	1	3	4	2	2	2	1	4	2	4	3	3	3	3	3	3	3	3	3	3	3	3	3	3	3	2	2	2	3	3	3	3	3	3	3	3	3	1	4	5	3	5	3	5
2021-01-13 14:25:43	Si	49	2	1	5	3	2	4	3	5	5	1	4	1	4	3	3	3	3	3	3	3	3	3	3	3	3	3	1	3	2	2	1	1	1	1	3	3	3	3	3	3	4	5	5	5	5	5	5
2021-01-13 14:55:23	Si	27	2	2	4	2	2	4	2	2	2	1	5	2	5	2	2	3	1	2	2	3	3	2	1	1	5	1	1	2	1	1	4	1	2	4	2	2	1	1	1	2	3	4	2	4	4	2	5
2021-01-13 15:05:22	Si	51	2	2	5	3	2	2	2	3	3	1	3	1	2	2	2	2	2	2	2	2	2	2	2	2	2	2	2		2	2	2	2	2	2	2	2	2	2	2	2	3	3	2	1	4	3	1
2021-01-13 15:18:36	Si	56	2	1	5	3	2	4	3	2	2	1	5	3	1	4	4	4	4	4	4	4	4	4	5	5	4	4	4	5	4	4	5	2	1	3	4	4	4	4	4	4	2	1	2	3	4	3	1
2021-01-13 15:31:48	Si	34	1	1	5	3	2	4	3	6	6	1	4	1	4	4	4	4	4	4	4	4	4	4	4	4	4	4	4	4	4	4	4	4	4	4	4	4	4	4	4	4	4	5	5	5	5	5	5
2021-01-13 16:20:40	Si	51	1	1	5	3	2	4	2	2	2	1	4	1	3	3	4	4	3	3	3	2			4	3	4	3	3	4	2	2	2	3	3	3	3	3	3	3	3	3	4	4	2	5	5	1	5
2021-01-13 17:50:49	Si	39	2	1	5	3	2	1	3	2	2	1	4	2	3	3	3	3	3	3	3	3	3	3	3	3	3	3	3	3	3	3	3	3	3	3	3	3	3	3	3	3	4	5	5	5	5	5	5
2021-01-13 17:55:16	Si	30	2	1	4	3	3	2	1	2	2	6	3	2	3	3	3	3	3	3	3	3	3	3	3	3	3	3	3	3	3	3	3	3	3	3	3	3	3	3	3	3	1	3	2	1	4	2	5
2021-01-13 19:20:10	Si	29	1	1	4	1	3	3	2	2	3	1	4	2	1	3	4	4	4	4	4	4	4	3	4	4	4	4	4	4	3	3	3	1	1	2	2	5	5	5	5	5	3	5	5	1	5	2	5
2021-01-13 22:40:01	Si	42	2	1	5	3	2	4	3	5	5	1	5	3	5	5	4	5	3	4	2	3	3	3	5	3	5	4	1	5	2	1	2	1	1	2	3	5	3	3	4	4	3	4	2	2	5	2	1
2021-01-14 07:56:09	Si	40	2	1	5	2	3	4	2	5	5	1	4	2	2	4	4	3	4	4	2	3	4	2	4	3	3	4	3	4	3	2	3	2	4	2	4	4	3	3	3	4	2	4	2	5	5	1	1
2021-01-14 09:01:16	Si	36	2	1	5	3	2	4	2	2	2	1	4	2	3	4	5	5	4	5	3	3	4	3	5	4	4	3	1	1	3	1	2	2	1	3	3	4	3	2	4	5	3	4	5	4	5	2	5
2021-01-14 10:11:59	Si	51	2	1	5	2	2	4	2	2	1	1	5	3	1	5	5	5	5	5	3	2	4	4	4	5	3	4	4	4	5	4	5	2	1	4	4	4	4	4	4	4	3	4	2	2	5	1	1
2021-01-14 10:14:56	Si	33	2	1	5	3	3	3	2	5	5	1	4	2	1	3	3	3	3	3	3	3	3	3	3	2	3	3	3	3	2	3	2	2	1	2	3	3	3	3	3	3	2	4	5	5	5	5	5
2021-01-14 10:16:41	Si	39	2	1	5	3	2	1	3	2	2	1	4	2	3	3	3	3	3	3	3	3	3	3	3	3	3	3	3	3	3	3	3	3	3	3	3	3	3	3	3	3	4	5	5	5	5	5	5
2021-01-14 11:36:50	Si	48	1	1	5	3	2	4	3	2	2	2	5	2	5	1	1	4	2	4	1	2	4	1	5	5	5	1	1	5	1	1	1	3	1	2	1	4	1	1	5	5	3	4	1	2	4	2	5
2021-01-14 12:16:24	Si	36	1	1	4	3	2	4	3	2	2	1	3	2	3	3	4	3		5	3	3	3	3	3	3	3	3	3	3	5	5	3	2	1	3	3	3	3	3	3	3	2	4	1	3	5	1	3
2021-01-14 13:52:07	Si	37	1	1	4	2	3	4	1	2	1	1	5	1	3	3	3	3	3	3	3	3	3	3	3	3	3	3	3	3	3	3	3	3	3	3	3	3	3	3	3	3	4	5	5	5	5	5	5
2021-01-14 14:14:48	Si	37	1	1	4	1	3	4	1	2	2	1	5	1	1	4	4	3	1	1	1	1	2	4	5	5	5	3	1	5	3	2	1	1	1	1	1	2	1	1	1	1	4	5	5	5	5	5	5
2021-01-14 14:40:11	Si	33	1	1	4	2	3	4	2	2	2	1	4	1	2	2	2	2	2	2	2	2	2	2	2	2	2	2	2	2	2	2	2	2	2	2	2	2	2	2	2	2	4	5	5	5	5	5	5
2021-01-14 15:01:27	Si	64	2	1	5	3	2	1	3	2	2	1	4	2	3	3	5	5	3	4	3	3	5	4	5	5	5	3	1	5	3	1	3	1	1	3	3	5	3	3	3	3	2	4	5	1	5	4	5
2021-01-14 16:25:58	Si	43	1	1	5	3	2	4	1	3	3	1	4	2	4	4	4	4	3	4	4	3	3	3	3	3	4	4	2	4	3	2	3	1	2	4	4	5	3	1	2	2	2	4	5	5	5	1	5
2021-01-14 17:17:34	Si	41	1	1	5	2	2	4	2	2	2	2	5	2	2	5	5	5	3	5	3	2	5	5	5	3	4	4	2	4	5	2	2	2	1	1	2	2	2	2	3	3	3	4	1	3	4	2	1
2021-01-14 18:57:07	Si	39	2	1	5	3	2	1	3	2	2	1	4	2	3	3	3	3	3	3	3	3	3	3	3	3	3	3	3	3	3	3	3	3	3	3	3	3	3	3	3	3	4	5	5	5	5	5	5
2021-01-14 20:23:29	Si	35	2	2	3	1	3	4	1	1	1	1	3	2	4	2	2	2	1	1	1	2	2	2	3	4	3	2	2	2	2	3	3	2	1	2	2	3	3	3	2	3	3	5	5	5	5	3	5
2021-01-14 20:43:03	Si	60	2	1	5	3	2	4	3	5	5	1	5	2	2	5	5	5	4	5	4	4	5	3	5	3	5	3	2	5	2	1	2	1	1	2	5	5	2	3	3	3	2	4	2	5	5	2	5
2021-01-14 20:55:21	Si	48	2	1	5	2	3	4	3	3	3	1	4	1	3	3	3	4	2	3	3	2	4	2	5	4	5	2	1	4	2	1	2	1	1	1	2	3	2	2	3	2	4	1	2	3	5	4	5
2021-01-14 21:47:00	Si	52	2	1	5	3	2	4	3	3	3	1	4	1	2	2	2	2	2	3	3	3	3	3	3	3	3	3	2	2	3	2	2	2	2	2	3	3	3	3	3	3	2	4	5	5	5	5	5
2021-01-14 23:08:02	Si	66	2	1	5	3	2	4	3	2	2	1	5	2	3	4	4	4	4	4	1	2	3	2	5	2	4	3	3	4	1	1	3	1	1	3	2	3	1	1	1	2	3	4	2	1	4	4	1
2021-01-14 23:21:45	Si	36	1	1	5	2	2	4	3	2	2	5	4	1	3	5	4	5	4	5	3	3	3	2	4	4	5	3	3	5	3	3	2	2	1	2	5	4	3	3	3	4	2	4	2	1	5	1	5
2021-01-15 09:22:54	Si	33	2	2	3	1	3	4	2	3	1	1	5	2	4	1	1	4	4	4	4	4	4	4	5	5	5	4	4	4	3	3	3	2	2	1	1	1	1	1	1	1	3	3	5	5	5	4	5
2021-01-15 09:49:32	Si	29	1	2	4	2	3	4	1	2	3	1	4	2	2	3	4	4	3	4	3	3	3	3	4	4	4	4	2	4	4	3	3	4	2	4	4	4	1	1	3	4	2	1	1	1	5	2	5
2021-01-15 10:03:19	Si	37	1	2	5	3	3	4	3	1	5	1	3	1	3	2	4	5	5	5	3	1	3	2		5	4	2	3	5	4	3	1	1	1	3	2	5	2	1	5	5	3	5	5	5	5	5	5
2021-01-15 10:09:09	Si	59	1	2	3	1	3	4	1	2	1	1	2	1	1	1	1	2	2	2	2	2	2	2	2	2	2	3	1	4	3	2	2	1	1	2	2	2	2	2	2	2	4	5	5	5	5	5	5
2021-01-15 10:11:25	Si	53	2	1	5	3	2	2	3	2	2	1	4	2	4	4	4	4	4	4	3	3	4	4	5	4	5	3	2	3	4	4	2	1	1	2	3	4	3	3	4	3	2	1	2	1	4	1	1
2021-01-15 11:31:21	Si	31	1	1	5	3	3	4	3	2	2	2	5	2	3	3	3	3	3	3	3	3	3	3	3	3	3	3	3	3	3	3	3	3	3	3	3	3	3	3	3	3	2	1	2	1	1	5	5
2021-01-15 12:17:57	Si	84	2	1	3	1	3	4	1	1	1	1	3	1	3	3	3	3	3	3	3	3	3	3	3	3	3	3	3	3	3	3	3	3	3	3	3	3	3	3	3	3	4	5	5	5	5	5	5
2021-01-15 12:24:19	Si	35	2	1	5	2	2	2	2	5	5	1	4	1	3	3	3	3	2	4	3	2	4	4	4	4	3	4	2	4			1	1	1	1	3	2	3	3	3	3	4	4	1	1	4	1	5
2021-01-15 12:25:13	Si	30	1	1	5	3	2	4	2	3	3	6	4	1	1	3	3	5	3	5	2	2	3	3	5	5	5	4	1	5	3	3	1	1	1	1	5	5	3	3	3	3	3	4	2	3	5	1	5
2021-01-15 12:41:01	Si	51	1	1	3	1	3	4	1	2	1	1	4	2	2	3	3	3	3	3	3	3	4	4	4	4	4	4	1	4	4	2	2	2	1	4	4	4	3	3	2	4	1	1	1	1	5	2	5
2021-01-15 12:57:01	Si	38	1	1	5	3	2	4	2	3	3	1	5	1	4	5	5	5	5	5	5	5	5	2	5	5	5	5	3	5	4	4	1	1	2	2	5	5	5	5	5	5	3	3	2	1	4	1	5
2021-01-15 13:09:33	Si	62	1	1	4	2	3	4	2	2	3	1	5	2	3	4	5	5	5	5	4	4	5	4	4	5	5	5	3	4	3	2	3	2	2	2	3	5	5	5	5	5	2	4	1	4	5	4	5
2021-01-15 13:36:01	Si	32	1	1	5	2	2	4	2	3	3	1	5	2	4	5	4	5	4	4	3	3	4	3	2	4	5	4	2	4	5	3	3	1	1	1	3	4	1	1	3	4	2	4	2	3	5	1	5
2021-01-15 14:07:50	Si	36	1	1	5	2	2	4	2	3	3	1	5	1	3	5	3	4	3	4	3	3	4	4	5	5	5	4	2	4	4	2	2	2	1	2	4	4	2	3	5	5	3	4	2	5	5	4	5
2021-01-15 14:35:43	Si	37	2	1	5	3	2	3	3	3	3	1	5	2	1	5	4	5	4	5	3	3	5	3	5	3	5	4	2	5	3	4	3	3	1	4	5	5	5	5	5	4	3	1	2	1	1	4	3
2021-01-15 14:47:23	Si	49	1	2	4	1	2	4	2	3	3	1	5	2	5	5	5	5	1	1	1	1	3	1	5	5	5	1	1	5	3	3	5	3	3	5	1	1	1	1	1	1	2	4	2	1	5	1	1
2021-01-15 15:48:32	Si	35	1	2	5	3	2	4	2	1	1	2	5	1	1	1	1	1	1	1	1	1	1	1	1	1	1	1	1	1	2	2	2	2	2	2	2	2	2	2	2	2	4	5	5	5	5	5	5
2021-01-15 15:58:48	Si	48	2	1	5	3	2	4	2	3	3	1	5	2	2	3	3	3	3	3	3	3	3	3	5	5	4	3	1	5	3	3	2	2	1	2	4	3	3	3	4	5	3	4	1	3	5	4	5
2021-01-15 17:23:19	Si	28	1	1	4	1	3	2	1	6	5	1	4	1	3	3	3	3	3	3	3	3	3	3	3	3	3	3	3	3	3	3	3	3	3	3	3	4	3	3	3	3	3	5	5	4	5	4	5
2021-01-15 18:03:59	Si	25	2	2	4	1	3	2	1	5	5	2	3	1	4	3	1	3	3	5			5		3	5	2	3	4	5	2	2	2	1	1	1	4	4	2	3	2	4	2	4	5	5	5	2	5
2021-01-15 19:01:21	Si	46	1	1	4	3	3	4	3	1	6	1	4	1	3	4	3	4	4	4	3	3	4	3	4	3	3	4	2	4	3	3	2	2	1	3	4	3	3	3	3	3	3	4	2	1	1	2	5
2021-01-15 19:25:42	Si	37	2	1	4	2	3	4	2	3	5	1	5	2	4	4	4	4	4	4	3	3	3	3	3	3	3	3	3	3	3	3	3	3	3	3	4	3	4	4	3	4	3	3	1	1	1	2	5
2021-01-15 19:42:45	Si	56	2	1	3	1	3	4	2	5	1	1	5	2	1	1	1	5	1	5	1	1	5	5	5	5	5	1	1	5	1	1	5	1	1	5	1	5	1	1	1	1	2	3	2	3	5	2	5
2021-01-15 19:49:13	Si	32	1	1	4	1	3	4	2	2	2	1	3	2	3	2	3	3	3	3	3	3	3	3	3	3	3	3	3	3	3	3	3	3	3	3	3	3	3	3	3	3	1	1	2	3	5	3	5
2021-01-16 13:06:35	Si	44	2	1	4	1	2	4	2	3	3	1	4	1	2	2	3	4	3	3	2	3	3	2	4	4	3	3	2	4	2	1	2	1	1	3	2	3	2	2	3	3	2	4	5	3	5	2	5
2021-01-16 13:59:00	Si	49	2	1	5	3	2	4	2	5	5	1	5	2	1	5	2	3	2	4	2	1	5	1	5	4		1	2	5	1	1	3	1	3	3	2	2	2	2	2	2	2	4	2	4	5	2	1
2021-01-16 23:52:05	Si	36	2	1	4	1	3	2	2	5	5	1	4	1	1	2	2	2	2	3	3	2	4	3	3	3	4	3	2	3	2	2	2	3	3	3	3	3	3	3	2	2	4	5	5	1	5	2	5
2021-01-17 21:42:49	Si	57	2	1	5	2	2	4	2	3	3	1	4	2	5	3	4	4	4	4	2	2	4	2	5	2	3	2	2	4	2	2	4	2	1	3	4	4	3	3	4	3	2	1	1	1	5	1	1
2021-01-17 22:39:26	Si	62	2	1	4	2	2	4	2	3	2	1	4	2	4	3	4	4	4	4	4	4	4	3	5	5	5	4	4	4	4	3	4	4	1	3	5	5	5	5	4	5	4	4	5	2	5	2	5
2021-01-18 00:23:19	Si	33	1	1	4	1	3	4	2	2	6	1	5	1	2	2	2	2	2	2	2	2	2	2	2	2	2	2	2	2	2	2	2	2	2	2	2	2	2	2	2	2	4	5	5	5	5	5	5
2021-01-18 08:23:20	Si	41	2	1	4	3	2	2	3	2	2	1	4	2	4	3	4	4	3	3	4	4	4	4	5	5	5	4	4	5	4	4	3	2	1	2	3	3	3	3	3	3	3	4	4	2	1	3	5
2021-01-18 08:30:40	Si	37	1	1	4	1	3	4	1	2	2	1	4	2	3	3	4	2	3	3	3	4	4	3	3	3	4	4	4	4	3	3	3	3	2	2	3	3	3	3	3	2	3	4	1	2	5	5	5
2021-01-18 08:49:09	Si	49	2	1	3	1	3	4	1	3	3	1	5	2	3	4	4	4	4	4	4	4	4	4	4	3	3	4	3	4	4	3	3	3	3	3	4	4	4	4	3	3	4	5	5	5	5	5	5
2021-01-18 08:50:50	Si	33	1	1	3	1	3	4	2	2	1	1	4	1	1	1	1	1	1	1	1	1	1	1	1	1	1	1	1	1	1	1	1	1	1	1	1	1	1	1	1	1	4	5	5	5	5	5	5
2021-01-18 09:13:16	Si	39	1	1	3	1	3	4	1	3	1	1	3	1	1	5	5	5	5	5	4	4	4	3	5		5	5	3		5		4	3	1	3	3	5	3	3	3	3	4	1	5	1	5	2	5
2021-01-18 10:21:12	Si	45	1	2	3	1	3	4	2	3	1	1	4	1	3	3	3	4	3	3	3	3	3	3	3	3	3	3	3	3	3	3	3	3	3	3	3	3	3	3	3	3	4	5	5	5	5	5	5
2021-01-18 10:21:31	Si	40	1	2	4	2	3	4	2	3	3	1	5	2	3	3	2	3	1	2	1	1	5	5	5	5	5	1	1	5	5	1	3	1	1	5	5	5	1	1	2	5	3	1	1	1	5	5	5
2021-01-18 11:45:32	Si	29	1	1	5	2	3	2	3	5	5	1	4	1	3	4	4	4	4	4	3	3	5	4	5	4	4	4	2	4	4	4	4	4	1	3	4	4	4	4	4	4	3	4	1	3	4	1	5
2021-01-18 11:56:56	Si	41	1	1	5	1	3	4	1	5	5	3	5	1	2	2	4	4	1	1	1	1	1	3	3	3	5	1	1	5	1	1	2	1	1	4	1	1	1	1	1	1	3	4	5	5	5	2	5
2021-01-18 12:21:28	Si	41	1	1	5	3	2	4	2	2	2	1	4	2	5	5	5	5	3	4	2	1	3	1	5	5	4	2	2	2	2	1	3	1	1	1	3	2	2	1	2	1	3	4	2	1	5	2	5
2021-01-18 13:12:11	Si	39	1	2	5	1	3	4	3	2	5	2	5	2	5	3	4	4	3	4	5		3	4	5	5	4	4	5	5	3	4	4	3	3	5	4	5	4	3	4	5	1	2	1	1	4	1	3
2021-01-18 13:28:51	Si	56	2	1	4	3	2	2	3	2	2	6	3	1	3	3	3	3	3	4	4	4	4	4	4	4	3	3	3	3	4	3	3	3	3	3	3	3	3	3	3	3	2	1	2	2	5	5	5
2021-01-18 15:42:53	Si	44	1	1	5	3	2	4	2	6	6	1	4	2	5	3	3	5	3	4	2	2	4		5	4	3	3	3	4	2	2	3	1	1	2	4	3	3	3	5	4	4	4	2	3	5	4	5
2021-01-18 15:51:34	Si	40	2	1	5	3	2	4	2	2	2	1	5	2	4	4	4	4	4	3	4	4	4		4	4	4	3	4	4	4	3		4	4		4	4		4	4	4	1	4	5	5	4	4	5
2021-01-18 17:31:55	Si	37	2	1	4	2	3	4	2	3	3	1	4	1	1	1	1	4	4	4	1	1	1	1	4	5	5	1	1	3	3	1	1	1	1	1	5	5	1	1	5	5	4	5	5	5	5	5	5
2021-01-18 18:28:18	Si	55	1	1	3	1	3	4	1	6	1	1	4	2	3	3	3	4	4	4	3	3	4	3	4	4	4	4	3	4	2	2	2	2	2	3	4	4	3	3	3	4	2	3	2	3	5	3	5
2021-01-18 22:30:04	Si	39	1	1	5	3	2	3	3	2	2	1	5	1	1	5	3	5	5	4	3	3	5	3	4		5	3	1	5	3	3	5	3	2	5	5	5	3	3	5	5	3	4	2	3	5	2	1
2021-01-18 22:39:54	Si	40	2	1	5	1	2	4	2	2	2	1	5	2	5	4	4	5	4	5	4	4	5	4	5	5	5	3	3	4	4	3	3	2	1	3	5	5	4	3	4	4	3	4	2	3	4	4	5
2021-01-18 23:01:06	Si	25	1	1	4	1	3	4	1	1	3	5	5	1	5	1	3	5	3	2	3	2	3	2	5	4	3	3	1	5	3	1	1	1	1	1	3	3	3	3	3	3	4	5	5	5	5	5	5
2021-01-18 23:35:29	Si	55	2	1	5	3	2	4	3	2	2	1	4	1	2	5	4	4	5	5	4	4	4	3	5	3	5	4	3	5	2	2	3	2	1	4	4	5	4	4	5	4	3	4	5	5	5	4	5
2021-01-19 09:26:59	Si	42	2	1	5	3	2	4	3	2	2	5	4	2	4	4	4	4	4	4	4	4	4	4	4	4	4	4	4	4	4	4	4	4	4	4	4	4	4	4	4	4	3	4	3	3	2	4	2
2021-01-19 11:55:04	Si	47	2	2	5	3	2	4	3	5	5	1	5	2	3	2	3	5	3	5	2	2	2	1	5		4	3	1	5	3	2	1	1	1	2	3	5	2	2	4	4	3	4	5	5	5	4	1
2021-01-19 12:39:37	Si	47	2	2	5	3	2	4	3	5	5	1	5	2	3	2	3	5	3	5	2	2	2	1	5		4	3	1	5	3	2	1	1	1	2	3	5	2	2	4	4	3	4	5	5	5	4	1
2021-01-19 16:56:24	Si	41	1	1	5	3	2	4	2	3	3	1	5	1	3	3	3	3	3	3	3	3	3	3	3	3	3	3	3	3	3	3	3	3	3	3	3	3	3	3	3	3	4	5	5	5	5	5	5
2021-01-19 20:03:04	Si	37	1	1	5	3	2	2	2	2	2	1	4	2	1	1	1	1	1	5	1	1	1	1	5	5	5	1	1	3	5	4	3	1	5	5	3	1	1	1	1	1	2	4	2	5	5	5	5
2021-01-19 20:27:22	Si	43	1	1	4	1	2	4	2	1	1	1	4	1	3	3	1	5	2	3	3	5	5	5	1	5	5	3	3	3	1	2	3	3	1	2	5	3	3	3	3	3	2	1	1	5	5	4	5
2021-01-19 21:39:21	Si	37	1	2	4	2	3	4	1	5	5	4	4	2	5	3	5	2	1	3	1	3	3	3	3	3	3	3	3	3	5	2	3	3	1	1	5	5	3	3	3	3	3	4	3	3	5	4	5
2021-01-20 12:14:26	Si	29	2	2	4	1	2	4	1	3	1	1	5	2	3	3	3	3	3	3	3	3	3	3		3	3	3	3	3							3	3	3	3	3	3	1	2	5	4	1	5	1
2021-01-21 11:53:54	Si	36	1	1	5	3	2	4	2	2	2	1	5	2	3	3	3	4	2	3	1	2	2	2	3	3	3	3	3	2	2	2	1	1	1	2	2	2	2	2	2	2	4	4	4	3	5	4	5
2021-01-22 23:12:51	Si	34	1	2	5	3	2	4	3	2	2	1	5	2	3	3	3	3	3	3	3	3	3	3	3	3	3	3	3	3	3	2	1	1	1	1	1	2	2	2	2	2	3	4	1	5	5		5
2021-01-24 00:35:08	Si	38	2	1	5	2	2	2	2	2	2	1	4	3	3	5	5	4	5	5	4	5	5	4	5	3	5	5	2	4	4	4	4	4	5	4	5	5	5	5	5	5	2	4	2	2	4	1	1
2021-01-24 21:38:03	Si	30	2	1	5	3	2	4	2	2	2	3	5	2	2	4	1	2	2	2	2	3	4	5	4	3	1	1	1	1	1	1	1	1	1	1	1	2	2	1	1	2	1	1	3	1	1	1	1
2021-01-25 13:57:01	Si	36	2	1	5	3	2	4	3	2	2	1	4	3	4	4	4	4	4	4	4	4	4	3	3	3	3	3	3	3	4	3	2	2	2	3	3	3	3	3	3	3	2	4	2	4	5	3	5
2021-01-25 21:18:11	Si	27	1	1	4	2	2	4	2	2	2	1	4	2	3	3	3	3	3	3	3	3	3	3	3	3	3	4	3	3	4	3	3	4	3	3	3	3	3	3	3	3	2	4	1	2	1	3	1
2021-01-31 01:54:12	Si	47	1	1	5	2	2	4	2	2	6	1	5	3	5	1	1	1	1	1	1	5	5	5	5	5	5	1	1	1	1	1	5	1	1	5	1	1	1	1	1	1	2	4	1	5	4	3	5
2021-01-31 21:24:41	Si	45	2	1	5	3	2	4	2	2	2	1	5	2	5	4	4	4	4	4	3	3	3	3	3	3	3	3	3	3	3	3	3	3	3	3	3	3	3	3	3	3	2	4	2	2	4	2	5
2021-02-01 20:18:33	Si	26	1	2	3	1	1	4	2	1	2	1	5	3	4	3	4	4	4	4	4	4	4	4	4	4	4	4	4	4	4	4	4	4	4	4	4	4	4	4	3	4	3	1	5	4	4	3	5
2021-02-01 20:19:08	Si	23	1	1	3	1	1	4	2	1	2	2	5	1	2	3	5	5	5	4	1	4	5	3	4	5	5	4	3	5	2	1	3	1	1	2	5	4	3	3	3	5	1	4	1	1	4	2	4
2021-02-01 20:21:54	Si	25	2	1	3	3	1	3	2	1	1	1	5	1	3	2	3	2	3	3	2	3	2	3	2	3	3	3	3	3	3	3	2	3	2	3	2	3	2	3	1	3	2	2	2	5	4	1	3
2021-02-01 20:22:52	Si	26	1	2	3	1	1	3	1	1	1	1	5	1	3	2	3	4	2	3	2	2	3	2	2	3	4	3	2	3	5	3	4	3	3	3	4	3	3	3	3	2	3	4	2	4	4	2	5
2021-02-01 20:22:57	Si	24	2	1	3	1	1	4	2	1	2	1	5	2	2	5	5	3	3	3	3	3	3	3	5	5	5	5	5	5	3	3	4	3	1	3	3	3	3	3	3	3	3	4	2	1	4	1	1
2021-02-01 20:23:03	Si	23	1	1	3	1	1	3	1	1	1	1	5	1	3	1	1	5	3	4	5	5	5	2	4	4	4	4	5	5	1	5	3	1	1	5		5	1	1	1	1	3	4	1	5	1	3	2
2021-02-01 20:23:16	Si	24	2	1	3	1	3	2	1	2	1	1	4	2	5	4	4	5	5	5	2	1	3	3	3	3	3	3	3	3	3	3	4	3	1	3	3	4	4	3	3	3	3	4	1	1	4	2	4
2021-02-01 20:23:56	Si	23	1	1	3	1	1	4	1	1	2	1	4	2	4	5	4	4	4	5	4	3	3	2	5	3	5	4	3	4	4	4	4	2	2	3	3				5	5	2	4	1	1	4	2	1
2021-02-01 20:23:57	Si	24	1	1	3	2	1	4	1	1	2	1	4	2	2	4	3	4	3	3	2	2	2	2	5	3	3	3	3	5	3	2	3	2	1	3	4	4	3	3	4	4	2	4	2	3	4	1	1
2021-02-01 20:24:55	Si	24	1	1	3	2	1	4	3	1	2	1	5	2	4	5	3	5	5	5	4	4	4	3	5	5	4	4	4	4	4	3	3	3	1	2	5	5	4	5	4	4	3	4	1	2	5	1	5
2021-02-01 20:25:59	Si	23	1	1	3	1	1	4	1	1	1	1	4	2	4	4	4	4	4	4	3	3	3	3	5	5	4	3	3	5	4	4	5	3	1	4	4	3	3	1	4	1	1	4	2	1	5	1	5
2021-02-01 20:28:36	Si	30	1	1	3	1	1	4	1	2	2	1	4	2	4	3	3	3	3	3	4	3	3	3	3	3	3	3	3	3	3	3	3	1	1	1	3	3	3	3	3	3	4	4	5	5	5	1	5
2021-02-01 20:36:30	Si	21	1	1	3	2	1	4	2	2	2	1	5	3	5	5	5	5	1	1	5	1	5	1	5	3	5	1	2	5	2	2	5	2	1	5	1	1	1	1	1	1	2	3	2	3	4	2	4
2021-02-01 20:36:32	Si	40	1	1	3	3	1	4	3	2	2	1	4	3	5	5	5	5	1	1	5	1	5	1	5	3	5	1	2	5	2	2	5	2	1	5	1	1	1	1	1	1	2	3	2	3	4	2	4
2021-02-01 20:36:45	Si	22	1	1	3	1	1	4	1	1	2	1	4	2	1	4	5	5	5	5	5	4	5	4	4	2	4	3	2	4	3	1	2	1	1	3	4	5	3	3	4	3	3	4	2	2	5	2	5
2021-02-01 20:38:06	Si	23	2	1	3	2	1	4	1	2	2	5	4	2	3	3	3	4	4	3	4	3	2	4	3	3	4	3	3	4	3	4	3	3	3	4	3	3	3	4	3	4	4	1	1	3	5	3	5
2021-02-01 20:38:18	Si	22	1	1	3	2	1	4	2	2	2	1	5	2	3	5	5	4	3	4	4	3	4	3	5	4	4	3	4	5	5	4	4	4	2	4	4	3	3	4	4	3	1	1	2	4	5	2	1
2021-02-01 20:42:54	Si	24	2	1	3	2	1	4	2	1	1	1	4	1	3	2	2	2	2	2	2	2	2	2	2	2	2	2	1	1	2	2	3	2	1	2	1	1	1	1	1	1	1	1	4	1	5	1	5
2021-02-01 20:47:52	Si	24	1	1	3	2	1	4	1	1	2	1	4	2	2	4	3	4	3	3	2	2	2	2	5	3	3	3	3	5	3	2	3	2	1	3	4	4	3	3	4	4	2	4	2	3	4	1	1
2021-02-01 22:22:19	Si	24	1	1	3	2	1	4	3	1	2	1	5	2	4	5	3	5	5	5	4	4	4	3	5	5	4	4	4	4	4	3	3	3	1	2	5	5	4	5	4	4	3	4	1	2	5	1	5
2021-02-02 00:16:40	Si	23	1	1	3	1	1	3	1	1	1	1	5	1	3	1	1	5	3	4	5	5	5	2	4	4	4	4	5	5	1	5	3	1	1	5		5	1	1	1	1	3	4	1	5	1	3	2
2021-02-03 19:03:14	Si	43	2	1	5	3	2	4	2	5	5	1	4	1	3	3	3	3	3	3	3	3	3	3	3	3	3	2	2	3	5	3	1	1	1	1	4	3	2	2	2	2	3	5	2	5	5	4	5
[truncated: 12 more columns]
